# Supplementary material for: Assessment of Rice Sheath Blight Resistance Including Associations with Plant Architecture, as Revealed by Genome-Wide Association Studies
Source: Rice (N Y). 2022 Jun 18;15:31. doi: 10.1186/s12284-022-00574-4 (PMC9206596; doi:10.1186/s12284-022-00574-4)
Supplement: Supplementary file 1 — Additional file 1. Table S1: Percentages of the entire RDP1, and of each subpopulation that were classified as resistant (R), moderately resistant (MR), moderately susceptible (MS), and susceptible (S) based on their field and microchamber disease index (DI) sheath blight (ShB) severity scores. Percentages based on height, heading, tillering, and panicle number are also shown. O. sativa subpopulations are: aus (AUS), indica (IND), temperate japonica (TEJ), tropical japonica (TRJ), aromatic (ARO). Table S2: Pearson correlations across all RDP1 (same as Table 2) and subpopulation panels. Correlation values (r) are blue if significantly positive, red if significantly negative, and black if not significant at α = 0.05. Significance at α = 0.05, α = 0.01, and α = 0.001 are indicated with *, **, and ***, respectively. Sheath blight (ShB) response was evaluated in Arkansas, USA (AR) and Nanning, China (NC) using both field scoring and microchamber disease index (DI). Plant height and days to heading were evaluated in the same AR and NC field plots. Culm habit was rated only in AR. Tiller and panicle number per plant were evaluated in potted plants grown in the greenhouse. Tiller number was counted in young plants at the 5- to 6-week age (mid-tillering stage), panicle number was determined from the same plants grown to maturity. Table S3: List of all the trait associated SNPs identified by the GWA analysis in chromosomal order. The 18 sheath blight (ShB) QTL regions, 15 tiller number (TN) QTL and 14 panicle number (PN) QTL reported in this study are identified in the first three columns, respectively. Table S4: List of the trait-associated SNPs in the QTL regions identified by GWA for ShB (sheath blight), TN (tiller number), and PN (panicle number) selected from the SNPs listed in Table S3. In the QTL column, the yellow highlight identifies the targeted peak SNP within the QTL region reported in Table 3 (ShB-QTL) or Table 4 (TN-QTL, PN-QTL). The starting and ending SNP are [file 12284_2022_574_MOESM1_ESM.xlsx]

## Sheet: Index
	Assessment of Rice Sheath Blight Resistance including Associations with Plant Architecture, as Revealed by Genome-wide Association Studies
	Danting Li, Fantao Zhang, Shannon R.M. Pinson, Jeremy D. Edwards, Aaron K. Jackson, Xiuzhong Xia and Georgia C. Eizenga
	List of Supplementary Tables
	Table S1: Percentages of the entire RDP1, and of each subpopulation that were classified as resistant (R), moderately resistant (MR), moderately susceptible (MS), and susceptible (S) based on their field and microchamber disease index (DI) sheath blight (ShB) severity scores. Percentages based on height, heading, tillering, and panicle number are also shown.
	Table S2: Pearson correlations across all RDP1 and subpopulation panels.
	Table S3: List of all the trait associated SNPs identified by the GWA analysis in chromosomal order.
	Table S4: List of the trait-associated SNPs in the QTL regions identified by GWA for ShB (sheath blight), TN (tiller number), and PN (panicle number) selected from the SNPs listed in Table S3.
	Table S5: Comparison of the targeted SNP reference allele frequency in the selected RDP1 panel to the reference allele frequencies across the five rice subpopulations.
	Table S6: A summary of quantitative trait loci (QTL) for sheath blight resistance reported in other GWA and biparental studies.
	Table S7: List of all the significant peak SNPs for ShB identified by the GWA analyses of the RDP1 (present data) and RMC using the ShB-DI LSmeans reported in Jia et al. (2012) and the genotypes for 167 RMC accessions based on 3,200,320 SNPs.
	Table S8: Phenotypic and genotypic data for the Rice Diversity Panel 1 (RDP1) accessions used for GWA-mapping that identified 18 QTL for rice sheath blight (ShB) resistance.
	Table S9: Phenotypic gains from selections based on marker-predicted number of R-alleles for each accession and summarized by subpopulation and number of R-alleles.
	Additional References: List of complete references for the citations included in the supplementary tables but were note cited in the manuscript text.

## Sheet: Table S1 
Table S1: Percentages of the entire RDP1, and of each subpopulation that were classified as resistant (R), moderately resistant (MR), moderately susceptible (MS), and susceptible (S) based on their field and microchamber disease index (DI) sheath blight (ShB) severity scores. Percentages based on height, heading, tillering, and panicle number are also shown. O. sativa subpopulations are: aus (AUS…
Accessions grouped by study and categorya	RDP1			AUS			IND			TEJ			TRJ			ARO			admix
	No.	%		No.	%		No.	%		No.	%		No.	%		No.	%		No.	%
ShB-field ARall (2 yrs), total:	354			37			73			111			108			13			12
R: ShB ≤ 3)	42	0.118644		9	0.243243	2	25	0.342466		3	0.027027		1	0.00925926		2	0.153846		2	0.166667
MR: 3 < ShB ≤ 4.5)	143	0.403955		27	0.72973	125	32	0.438356		27	0.243243		42	0.388889		11	0.846154		4	0.333333
MS: 4.5 < ShB ≤ 6)	122	0.344633		1	0.027027	162	10	0.136986		61	0.54955		44	0.407407		0	0		6	0.5
S: ShB > 6	47	0.132768		0	0	29	6	0.0821918		20	0.18018		21	0.194444		0	0		0	0
ShB-field NC18 (1 yr), total:	413			60			97			116			109			15			16
R: ShB ≤ 3)	25	0.0605327		6	0.1		8	0.0824742		3	0.0258621		6	0.0550459		1	0.0666667		1	0.0625
MR: 3 < ShB ≤ 4.5)	113	0.273608		23	0.383333		28	0.28866		14	0.12069		36	0.330275		6	0.4		6	0.375
MS: 4.5 < ShB ≤ 6)	137	0.331719		26	0.433333		31	0.319588		33	0.284483		38	0.348624		3	0.2		6	0.375
S: ShB > 6	138	0.33414		5	0.0833333		30	0.309278		66	0.568966		29	0.266055		5	0.333333		3	0.1875
ShB-DI AR, total:	417			62			99			116			109			15			16
R: ShB ≤ 3)	28	0.0671463		2	0.0322581		13	0.131313		5	0.0431034		8	0.0733945		0	0		0	0
MR: 3 < ShB ≤ 4.5)	119	0.285372		18	0.290323		33	0.333333		39	0.336207		25	0.229358		1	0.0666667		3	0.1875
MS: 4.5 < ShB ≤ 6)	167	0.40048		28	0.451613		42	0.424242		44	0.37931		40	0.366972		7	0.466667		6	0.375
S: ShB > 6	103	0.247002		14	0.225806		11	0.111111		28	0.241379		36	0.330275		7	0.466667		7	0.4375
ShB-DI NC, total:	412			62			98			113			109			14			16
R: ShB ≤ 3)	0	0		0	0		0	0		0	0		0	0		0	0		0	0
MR: 3 < ShB ≤ 4.5)	1	0.00242718		0	0		0	0		0	0		1	0.00917431		0	0		0	0
MS: 4.5 < ShB ≤ 6)	74	0.179612		12	0.193548		33	0.336735		11	0.0973451		15	0.137615		2	0.142857		1	0.0625
S: ShB > 6	337	0.817961		50	0.806452		65	0.663265		102	0.902655		93	0.853211		12	0.857143		15	0.9375
Plant height - ARall (2 yrs)	354			37			73			111			108			13			12
short: ht ≤ 105 cm	41	0.115819	184	0	0		6	0.0821918		22	0.198198		12	0.111111		0	0		1	0.0833333
mod. tall: 105 < ht ≤ 135 cm	129	0.364407	213	1	0.027027		28	0.383562		61	0.54955		33	0.305556		1	0.0769231		5	0.416667
tall: 135 < ht ≤ 165 cm	141	0.398305	10	29	0.783784		24	0.328767		28	0.252252		52	0.481481		3	0.230769		5	0.416667
very tall: > 165 cm	43	0.121469	0	7	0.189189		15	0.205479		0	0		11	0.101852		9	0.692308		1	0.0833333
Plant height - NC18, total:	407			60			95			116			106			15			15
short: ht ≤ 105 cm	91	0.223587		1	0.0166667		22	0.231579		46	0.396552		18	0.169811		1	0.0666667		3	0.2
mod. tall: 105 < ht ≤ 135 cm	125	0.307125		14	0.233333		22	0.231579		49	0.422414		32	0.301887		4	0.266667		4	0.266667
tall: 135 < ht ≤ 165 cm	162	0.398034		39	0.65		42	0.442105		19	0.163793		50	0.471698		5	0.333333		7	0.466667
very tall: > 165 cm	29	0.0712531		6	0.1		9	0.0947368		2	0.0172414		6	0.0566038		5	0.333333		1	0.0666667
Days to heading - ARall, total:	353			36			73			111			108			13			12
very early: DH ≤ 65 days	21	0.0594901		1	0.0277778	2	3	0.0410959		10	0.0900901		5	0.0462963		1	0.0769231		1	0.0833333
early: 65 < DH ≤ 85 days	153	0.433428		23	0.638889	292	28	0.383562		57	0.513514		38	0.351852		1	0.0769231		6	0.5
late: 85 < DH ≤ 105 days	144	0.407932		11	0.305556	38	34	0.465753		32	0.288288		55	0.509259		8	0.615385		4	0.333333
very latel: > 105 days	35	0.0991501		1	0.0277778	5	8	0.109589		12	0.108108		10	0.0925926		3	0.230769		1	0.0833333
Days to heading - NC18, total:	353		27	36			95			116			106			15			15
very early: DH ≤ 65 days	80	0.226629		1	0.0277778		37	0.389474		83	0.715517		27	0.254717		1	0.0666667		9	0.6
early: 65 < DH ≤ 85 days	151	0.427762		23	0.638889		57	0.6		33	0.284483		71	0.669811		13	0.866667		6	0.4
late: 85 < DH ≤ 105 days	99	0.280453		11	0.305556		1	0.0105263		0	0		8	0.0754717		1	0.0666667		0	0
very late: > 105 days	23	0.0651558		1	0.0277778		0	0		0	0		0	0		0	0		0	0
Culm habit - AR17, total:	419			37			72			111			108			13			12
very erect: CH = 1	7	0.0167064		0	0		8	0.111111		39	0.351351		32	0.296296		0	0		1	0.0833333
erect: 1 < CH ≤ 2	231	0.551313		8	0.216216		20	0.277778		57	0.513514		55	0.509259		5	0.384615		6	0.5
intermediate: 2 < CH ≤ 3	157	0.374702		20	0.540541		34	0.472222		15	0.135135		19	0.175926		7	0.538462		4	0.333333
open: CH >3	24	0.0572792		9	0.243243		10	0.138889		0	0		2	0.0185185		1	0.0769231		1	0.0833333
Tiller no. at 5-6 wk, total:	419			62			100			116			110			15			16
low TN: TN ≤ 2	28	0.0668258		2	0.0322581		0	0		2	0.0172414		3	0.0272727		0	0		0	0
moderate: 2 < TN ≤ 4	321	0.76611		35	0.564516		28	0.28		64	0.551724		82	0.745455		14	0.933333		8	0.5
high TN: 4 < TN ≤ 6	66	0.157518		20	0.322581		56	0.56		48	0.413793		25	0.227273		0	0		8	0.5
very high TN: TN > 6	4	0.00954654		5	0.0806452		16	0.16		2	0.0172414		0	0		1	0.0666667		0	0
Panicle no. at maturity, total:	419			62			100			116			110			15			16
low PN: PN ≤ 2	5	0.0119332		0	0		1	0.01		8	0.0689655		17	0.154545		1	0.0666667		1	0.0625
moderate: 2 < PN ≤ 4	395	0.942721		44	0.709677		69	0.69		92	0.793103		91	0.827273		11	0.733333		14	0.875
high PN: 4 < PN ≤ 6	19	0.0453461		16	0.258065		29	0.29		15	0.12931		2	0.0181818		3	0.2		1	0.0625
very high PN: PN > 6	0	0		2	0.0322581		1	0.01		1	0.00862069		0	0		0	0		0	0
a LSmeans of the ShB ratings for the individual accessions are listed in Table S8

## Sheet: Table S2 
Table S2: Pearson correlations across traits in all RDP1 (same as Table 2) and subpopulation panels. Correlation values (r) are blue if significantly positive, red if significantly negative, and black if not significant at α = 0.05. Significance at α = 0.05, α = 0.01, and α = 0.001 are indicated with *, **, and ***, respectively. Sheath blight (ShB) response was evaluated in Arkansas, USA (AR) an…
ALL RDP1 correlations	ShB-field NC	ShB-DI AR	ShB-DI NC	Plant height - AR	Plant height - NC	Days to heading - AR	Days to heading - NC	Culm habit	Tiller number	Panicle number
ShB-field AR	0.30***	0.21***	0.40***	-0.66***	-0.41***	-0.17**	-0.23***	-0.40***	-0.21***	-0.19***
ShB-field NC		0.09	0.09	-0.39***	-0.65***	-0.08	-0.41***	-0.11	-0.07	-0.10
ShB-DI AR			0.31***	-0.05	-0.07	-0.09	-0.01	-0.06	-0.21***	-0.19***
ShB-DI NC				-0.23***	-0.16**	-0.19***	-0.11	-0.21***	-0.24***	-0.15**
Plant height - AR					0.66***	0.20***	0.33***	0.43***	-0.07	-0.02
Plant height - NC						0.16**	0.42***	0.28***	-0.005	0.08
Days to heading - AR							0.27***	0.01	0.04	0.05
Days to heading - NC								-0.002	0.07	-0.04
Culm habit									0.18***	0.21***
Tiller number (TN)										0.68***
ARO	ShB-field NC	ShB-DI AR	ShB-DI NC	Plant height - AR	Plant height - NC	Days to heading - AR	Days to heading - NC	Culm habit	Tiller number	Panicle number
ShB-field AR	-0.1062	0.1415	0.77**	-0.1097	0.0186	0.1476	0.2547	-0.67*	0.0616	-0.4252
ShB-field NC		-0.204	-0.1192	-0.3889	-0.85*	-0.129	-0.5059	0.1821	-0.3039	0.0414
ShB-DI AR			0.0257	0.52**	0.078	-0.0483	0.2434	0.164	0.65*	0.0341
ShB-DI NC				-0.1702	0.2236	0.0107	0.1149	-0.57*	0.0524	-0.1848
Plant height - AR					0.4271	0.3441	0.3702	-0.2884	0.4651	0.1564
Plant height - NC						0.0579	0.4178	-0.2366	0.2715	0.0136
Days to heading - AR							0.4485	-0.5104	-0.0295	0.4021
Days to heading - NC								-0.4294	0.3526	0.0062
Culm habit									0.1652	0.1443
Tiller number (TN)										0.1096
AUS	ShB-field NC	ShB-DI AR	ShB-DI NC	Plant height - AR	Plant height - NC	Days to heading - AR	Days to heading - NC	Culm habit	Tiller number	Panicle number
ShB-field AR	0.1671	0.1627	0.1998	-0.0904	-0.064	-0.0069	-0.31*	0.0639	-0.2824	-0.1348
ShB-field NC		-0.1716	0.0555	-0.52**	-0.64***	-0.0323	-0.231	0.0763	-0.0707	-0.1127
ShB-DI AR			0.41*	0.2641	-0.0434	0.041	0.0523	-0.0947	-0.34*	-0.2469
ShB-DI NC				-0.0744	-0.2362	-0.0535	-0.1197	-0.2313	-0.2969	-0.1311
Plant height - AR					0.61***	0.2914	0.51**	-0.1454	-0.1687	-0.2042
Plant height - NC						0.0561	0.42*	0.0278	0.0418	0.0958
Days to heading - AR							0.21	-0.2126	0.0819	0.1446
Days to heading - NC								-0.1606	0.0449	0.044
Culm habit									0.2069	0.086
Tiller number (TN)										0.80***
IND	ShB-field NC	ShB-DI AR	ShB-DI NC	Plant height - AR	Plant height - NC	Days to heading - AR	Days to heading - NC	Culm habit	Tiller number	Panicle number
ShB-field AR	0.34**	0.38**	0.55***	-0.65***	-0.53***	-0.32*	-0.0803	-0.33**	0.1016	-0.0474
ShB-field NC		0.1662	0.0898	-0.35**	-0.50***	-0.1948	-0.38**	0.0789	-0.1338	-0.1863
ShB-DI AR			0.29*	-0.2246	-0.1517	-0.35**	-0.0139	-0.0544	0.0032	0.0006
ShB-DI NC				-0.29*	-0.2065	-0.1672	-0.0551	-0.168	-0.106	-0.036
Plant height - AR					0.78***	0.1141	0.0212	0.55***	-0.37**	-0.1551
Plant height - NC						0.146	0.1471	0.2645	-0.2016	0.0295
Days to heading - AR							0.2092	-0.0255	0.0103	0.0652
Days to heading - NC								-0.2023	0.2463	0.0965
Culm habit									-0.2293	-0.1501
Tiller number (TN)										0.64***
TEJ	ShB-field NC	ShB-DI AR	ShB-DI NC	Plant height - AR	Plant height - NC	Days to heading - AR	Days to heading - NC	Culm habit	Tiller number	Panicle number
ShB-field AR	0.1474	0.21*	0.20*	-0.61***	-0.27**	-0.24*	-0.30**	0.075	-0.0227	0.169
ShB-field NC		0.19*	0.1297	-0.1698	-0.58***	0.0622	-0.48***	0.1224	-0.0929	-0.0903
ShB-DI AR			0.21*	-0.1677	-0.063	-0.1336	-0.1608	-0.0221	-0.0942	-0.0049
ShB-DI NC				-0.27**	-0.1151	-0.23*	-0.0505	-0.0139	-0.0412	-0.0021
Plant height - AR					0.44***	0.1757	0.28**	-0.0456	-0.0523	-0.33***
Plant height - NC						0.0938	0.57***	-0.0877	0.0666	-0.0599
Days to heading - AR							0.1457	0.0026	0.1765	0.0656
Days to heading - NC								-0.1407	-0.0157	-0.0932
Culm habit									0.1429	0.1314
Tiller number (TN)										0.69***
TRJ	ShB-field NC	ShB-DI AR	ShB-DI NC	Plant height - AR	Plant height - NC	Days to heading - AR	Days to heading - NC	Culm habit	Tiller number	Panicle number
ShB-field AR	0.24*	0.1247	0.36***	-0.69***	-0.27**	0.0353	-0.0649	-0.23*	-0.1448	-0.0919
ShB-field NC		0.1613	-0.0043	-0.31**	-0.65***	0.0073	-0.31**	-0.0879	0.0544	0.0043
ShB-DI AR			0.26*	-0.0465	-0.1424	0.0292	-0.0135	0.0324	-0.1778	-0.28**
ShB-DI NC				-0.1313	-0.0125	-0.0867	0.0756	-0.1003	-0.29**	-0.0911
Plant height - AR					0.50***	0.1383	0.26*	0.4135	0.1172	0.0673
Plant height - NC						0.0993	0.27**	0.29**	0.1207	0.1602
Days to heading - AR							0.22*	0.03	0.0301	0.0585
Days to heading - NC								-0.0758	0.0555	0.0211
Culm habit									0.1929	0.0242
Tiller number (TN)										0.61***
ADMIX	ShB-field NC	ShB-DI AR	ShB-DI NC	Plant height - AR	Plant height - NC	Days to heading - AR	Days to heading - NC	Culm habit	Tiller number	Panicle number
ShB-field AR	0.1642	-0.3553	0.4285	-0.2832	0.007	-0.1933	-0.4374	-0.2086	-0.66*	0.3967
ShB-field NC		0.0439	-0.0304	-0.50*	-0.68*	-0.3997	-0.1379	-0.4262	0.036	0.3864
ShB-DI AR			0.2305	0.3502	-0.2898	-0.08	-0.1145	0.1251	-0.067	0.1964
ShB-DI NC				-0.1956	-0.206	-0.59*	0.0458	-0.3363	0.0251	0.2651
Plant height - AR					0.80**	0.4635	-0.2807	0.2013	-0.2514	0.0458
Plant height - NC						0.64*	-0.0498	0.2083	-0.2973	-0.2235
Days to heading - AR							0.1276	0.1221	-0.3631	-0.54*
Days to heading - NC								-0.1713	0.56*	-0.3158
Culm habit									-0.0421	-0.49*
Tiller number (TN)										-0.2184

## Sheet: Table S3
Table S3: List of all the significant peak SNPs identified by the GWA analysis in chromosomal order. The 18 sheath blight (ShB) QTL regions, 15 tiller number (TN) QTL and 14 panicle number (PN) QTL reported in this study are identified in the first three columns, respectively
ShB-QTL	TN-QTL	PN-QTL	Chromo-some	Start of QTL region (bp)	End of QTL region (bp)	QTL length (bp)	Peak SNP (bp)	Peak_value	-log10(p)	Trait	Study location, year	Panel	Allele 1	Allele 2	Allele 1 frequency	Allele 1 effect
			1	715400	815421	100021	765400	2.6345e-06	5.5793	ShB-field	AR17	395	A	C	0.318612	0.58482
			1	809519	909601	100082	859519	7.5614e-06	5.1214	TN_lateBLUE	AR-gh	AUS	A	T	0.0566038	3.0909
			1	1385490	1485490	100000	1435490	8.9436e-06	5.04849	ShB-field	ARall	395	A	G	0.48	-0.37497
			1	1393131	1493263	100132	1443131	4.4659e-06	5.35009	ShB-field	ARall	JAP	A	G	0.689655	-0.56072
			1	1393258	1493263	100005	1443258	7.7988e-06	5.10797	ShB-field	ARall	TEJ	A	G	0.432099	-0.65735
qShB1			1	3650475	3902467	251992	3852467	4.44848e-06	5.35179	ShB-field	AR17	AUS	C	T	0.777778	-1.03386
qShB1			1	4256158	4356158	100000	4306158	2.1822e-06	5.66111	ShB-DI	AR-gh	IND	A	T	0.886076	-0.90786
qShB1			1	5409005	5509005	100000	5459005	1.74512e-06	5.75817	ShB-field	AR17	AUS	A	G	0.944444	-1.47728
qShB1			1	5737902	5990424	252522	5925115	1.07041e-06	5.97045	ShB-field	AR17	AUS	A	G	0.805556	1.42172
qShB1			1	5913771	6013771	100000	5963771	6.1176e-06	5.21342	ShB-field	NC18	JAP	A	G	0.946524	0.66314
			1	7128303	7408584	280281	7249555	8.569e-07	6.06707	DH	AR16	395	A	C	0.16	-10.639
			1	7366886	7564565	197679	7438777	3.64e-07	6.4389	PltHt	AR16	395	G	T	0.384146	-28.1
			1	7388777	7564565	175788	7514565	5.249e-06	5.27992	PltHt	ARall	395	A	T	0.274691	11.8751
			1	7939671	8097010	157339	8047010	4.69746e-06	5.32814	ShB-field	AR17	AUS	C	T	0.277778	1.17265
			1	11917321	12017321	100000	11967321	9.8289e-07	6.0075	ShB-field	AR16	TRJ	G	T	0.134831	1.13672
			1	12133012	12233012	100000	12183012	1.74512e-06	5.75817	ShB-field	AR17	AUS	C	G	0.0555556	1.47728
			1	12303307	12403307	100000	12353307	5.5459e-07	6.25603	PN_BLUE	AR-gh	TRJ	C	T	0.94186	-1.4514
			1	12878822	12978822	100000	12928822	7.6753e-06	5.1149	ShB-field	AR17	TRJ	A	G	0.0638298	-1.3032
			1	13509880	13609880	100000	13559880	5.889e-06	5.22996	ShB-field	ARall	IND	C	T	0.220339	-0.89405
			1	15410367	15510367	100000	15460367	6.8164e-07	6.16644	ShB-field	ARall	JAP	C	T	0.766871	-0.54705
			1	15821532	15921532	100000	15871532	8.1015e-06	5.09143	TN_lateBLUE	AR-gh	AUS	A	G	0.945455	-1.9367
		qPN1-1	1	17980650	18080650	100000	18030650	3.0462e-07	6.51624	PN_BLUE	AR-gh	AUS	A	G	0.0727273	2.02043
		qPN1-1	1	18614532	19026904	412372	18692039	8.8881e-08	7.05119	PN_BLUE	AR-gh	AUS	A	G	0.481481	-1.4299
	qTN1-1	qPN1-1	1	18814513	18914513	100000	18864513	4.1045e-06	5.38674	TN_lateBLUE	AR-gh	AUS	C	T	0.472727	1.51158
	qTN1-1	qPN1-1	1	18866131	18966131	100000	18916131	6.2915e-06	5.20125	ShB-DI	NC-gh	AUS	A	G	0.44898	0.62013
	qTN1-1	qPN1-1	1	19549757	19649757	100000	19599757	6.6192e-07	6.17919	ShB-DI	AR-gh	AUS	A	C	0.4	0.79666
	qTN1-1	qPN1-1	1	19846231	19946231	100000	19896231	2.8007e-06	5.55273	ShB-DI	AR-gh	AUS	A	G	0.296296	0.73646
	qTN1-1	qPN1-1	1	19872594	19972594	100000	19922594	7.0074e-06	5.15444	DH	AR16	395	A	G	0.0962733	-9.609
	qTN1-1	qPN1-1	1	20197931	20297931	100000	20247931	9.5515e-06	5.01993	PltHt	ARall	395	A	G	0.892508	14.7293
	qTN1-1	qPN1-1	1	20689712	20789712	100000	20739712	2.3374e-06	5.63127	PN_BLUE	AR-gh	AUS	C	T	0.0727273	2.27083
	qTN1-1	qPN1-1	1	20689712	20789712	100000	20739712	4.9406e-08	7.30622	TN_lateBLUE	AR-gh	AUS	C	T	0.0727273	3.06619
	qTN1-1		1	21020268	21120268	100000	21070268	3.8936e-06	5.40965	ShB-field	AR17	INDAUS	A	C	0.876289	-1.068
	qTN1-1		1	21732232	21907208	174976	21857208	3.1103e-07	6.5072	TN_lateBLUE	AR-gh	AUS	C	T	0.927273	-2.0001
	qTN1-1		1	22058868	22254753	195885	22108868	5.7284e-06	5.24197	DH	AR16	395	A	G	0.139752	8.10775
	qTN1-1		1	23014951	23114951	100000	23064951	3.0898e-06	5.51007	ShB-field	AR17	AUS	A	G	0.0909091	-1.53727
	qTN1-1		1	23288972	23423952	134980	23360921	2.1249e-06	5.67266	DH	AR16	395	C	G	0.129231	9.15854
	qTN1-1		1	23447900	23547900	100000	23497900	4.32e-06	5.36452	PltHt	AR16	395	C	T	0.753205	14.3631
	qTN1-1		1	23754467	23874546	120079	23804467	6.388e-06	5.19464	DH	AR16	395	A	C	0.489297	7.6901
	qTN1-1		1	23771743	23871743	100000	23821743	9.2793e-06	5.03248	TN_lateBLUE	AR-gh	AUS	C	T	0.08	2.50824
			1	23783254	23930084	146830	23880084	4.36e-06	5.36051	PltHt	AR16	395	A	G	0.166667	-15.5
			1	23769609	24037695	268086	23987695	6.39065e-06	5.19446	ShB-field	ARall	AUS	A	G	0.878788	1.02612
			1	24884581	24998167	113586	24944654	4.6069e-07	6.33659	DH	AR16	395	A	G	0.254601	7.52021
			1	24894654	24998167	103513	24944654	7.7537e-06	5.11049	DH	AR17	395	A	G	0.249249	8.45966
			1	27469014	27569014	100000	27519014	8.3739e-06	5.07707	DH	AR17	395	C	G	0.915663	-13.666
			1	27499909	27599909	100000	27549909	5.07203e-06	5.29482	ShB-field	AR17	AUS	A	G	0.8	1.1429
			1	27777316	27877316	100000	27827316	4.1614e-06	5.38076	PltHt	ARall	395	C	T	0.650746	-20.533
			1	28279294	28379294	100000	28329294	9.5624e-07	6.01943	TN_lateBLUE	AR-gh	IND	C	T	0.17284	1.42188
			1	28507916	28607916	100000	28557916	1.1697e-06	5.93193	PN_BLUE	AR-gh	IND	C	T	0.0864198	1.28104
			1	30278460	30378460	100000	30328460	6.6171e-06	5.17933	PltHt	ARall	395	A	T	0.299401	31.6167
			1	31255508	31355508	100000	31305508	3.2582e-06	5.48702	ShB-field	AR16	IND	A	G	0.461538	0.75645
			1	33331779	33431779	100000	33381779	3.32e-06	5.47886	PltHt	AR16	395	C	T	0.931034	-33.9
			1	33631355	33847520	216165	33797520	2.25e-06	5.64782	PltHt	AR16	395	C	T	0.896657	-32.4
			1	32990358	34313142	1322784	33797520	7.4779e-08	7.12622	PltHt	AR17	395	C	T	0.895522	-33.916
			1	33192231	33954909	762678	33797520	9.797e-08	7.00891	PltHt	ARall	395	C	T	0.892857	-30.224
			1	33907250	34007250	100000	33957250	5.5792e-06	5.25343	ShB-DI	AR-gh	395	C	T	0.898172	-0.63983
			1	34252279	34352279	100000	34302279	4.88465e-06	5.31117	ShB-field	ARall	AUS	A	G	0.0882353	-0.863364
			1	34260122	34360122	100000	34310122	9.8799e-06	5.00525	PN_BLUE	AR-gh	IND	A	G	0.0740741	1.37047
			1	34345427	34445427	100000	34395427	6.5838e-06	5.18152	ShB-field	AR16	JAP	C	T	0.891429	-0.95888
			1	34345427	34445427	100000	34395427	9.1196e-06	5.04002	ShB-field	AR16	TRJ	C	T	0.771084	-0.91256
			1	35151942	35251942	100000	35201942	9.9753e-06	5.00107	PltHt	NC18	395	C	T	0.705882	-23.779
			1	35156832	35256832	100000	35206832	8.749e-06	5.05804	PltHt	AR17	395	A	G	0.0810811	-25.568
			1	35644411	35744411	100000	35694411	8.1117e-06	5.09089	ShB-field	AR16	JAP	A	T	0.263158	0.60779
			1	37058890	37158890	100000	37108890	9.4792e-06	5.02323	PltHt	ARall	395	C	T	0.0898204	-24.419
			1	37058890	37161389	102499	37111389	4.8029e-06	5.3185	PltHt	AR17	395	A	G	0.0868263	-27.699
			1	37058890	37254319	195429	37204319	1.179e-06	5.92849	PltHt	NC18	395	A	G	0.0718085	-25.855
			1	37555963	38336772	780809	37639112	1.4924e-06	5.82611	PltHt	NC18	395	A	G	0.0789474	-24.923
			1	37739741	37839741	100000	37789741	1.7177e-06	5.76505	ShB-DI	AR-gh	IND	C	T	0.0875	1.00783
			1	37555963	38153681	597718	37838382	1.85e-06	5.73283	PltHt	AR16	395	A	G	0.106707	-29.6
			1	38267719	38588838	321119	38341455	4.42e-06	5.35458	PltHt	AR16	395	C	T	0.131098	-25.8
			1	37555963	39094781	1538818	38517254	4.3613e-08	7.36038	PltHt	ARall	395	C	T	0.886228	26.5799
	qTN1-2		1	38561275	38661275	100000	38611275	5.4713e-06	5.26191	TN_lateBLUE	AR-gh	AUS	A	G	0.461538	-1.4788
	qTN1-2		1	38503530	38770741	267211	38720741	8.62819e-06	5.06408	ShB-field	AR17	AUS	C	T	0.138889	-1.21365
	qTN1-2		1	38511974	38780887	268913	38730887	4.4138e-06	5.35519	PltHt	NC18	395	A	G	0.0925926	-21.368
	qTN1-2		1	38744828	39047055	302227	38997055	5.41e-06	5.2668	PltHt	AR16	395	A	C	0.863354	22.1582
	qTN1-2		1	37555963	39792801	2236838	39036374	1.0449e-09	8.98093	PltHt	AR17	395	C	G	0.111111	-32.902
	qTN1-2		1	39207498	39307498	100000	39257498	7.1297e-06	5.14693	PltHt	ARall	395	A	T	0.0922619	-22.583
	qTN1-2		1	39424353	39671602	247249	39474353	6.48e-06	5.18842	PltHt	ARall	395	A	T	0.900901	19.8868
	qTN1-2		1	39727690	39827690	100000	39777690	6.991e-06	5.15546	ShB-DI	AR-gh	INDAUS	C	G	0.0827068	0.84004
	qTN1-2		1	40410817	40522702	111885	40464092	7.3921e-08	5.31232	TN_lateBLUE	AR-gh	AUS	A	C	0.283019	2.27174
	qTN1-2		1	40729402	40829402	100000	40779402	6.2735e-06	5.20249	TN_lateBLUE	AR-gh	AUS	C	T	0.84	-1.5646
	qTN1-2		1	40754565	40854565	100000	40804565	6.1987e-06	5.2077	TN_lateBLUE	AR-gh	395	A	G	0.0824742	1.04189
	qTN1-2		1	41225767	41358729	132962	41275767	4.1744e-07	6.37941	TN_lateBLUE	AR-gh	AUS	C	T	0.367347	1.82644
	qTN1-2		1	41233490	41349644	116154	41297580	4.3193e-06	5.36459	TN_lateBLUE	AR-gh	395	A	G	0.0904393	-1.8096
	qTN1-2		1	41197226	41357900	160674	41307900	1.924e-06	5.71579	TN_lateBLUE	AR-gh	INDAUS	A	C	0.0740741	2.02737
		qPN1-2	1	41677001	41778499	101498	41727001	9.2171e-06	5.03541	PN_BLUE	AR-gh	AUS	A	C	0.945455	-2.621
		qPN1-2	1	41852874	41952874	100000	41902874	3.6369e-06	5.43927	PN_BLUE	AR-gh	JAP	G	T	0.566138	-0.9213
			2	562904	932420	369516	612904	3.013e-07	6.521	ShB-DI	AR-gh	AUS	C	T	0.672727	-0.78152
	qTN2-1		2	663286	949352	286066	713286	3.1548e-06	5.50103	TN_lateBLUE	AR-gh	INDAUS	A	G	0.240602	-1.3757
	qTN2-1		2	852313	952488	100175	902313	7.3161e-06	5.13572	TN_lateBLUE	AR-gh	AUS	A	G	0.938776	-3.0637
	qTN2-1		2	1606663	1706663	100000	1656663	1.8842e-06	5.72487	TN_lateBLUE	AR-gh	TEJ	C	T	0.0520833	1.62971
	qTN2-1	qPN2-1	2	3046122	3151471	105349	3096122	1.2709e-06	5.89589	PN_BLUE	AR-gh	TEJ	A	C	0.115789	1.17897
	qTN2-1	qPN2-1	2	3006575	3248193	241618	3096122	1.2226e-07	6.91272	TN_lateBLUE	AR-gh	TEJ	A	C	0.11828	1.56568
	qTN2-1	qPN2-1	2	3051037	3208370	157333	3101037	8.5404e-07	6.06852	PN_BLUE	AR-gh	JAP	A	G	0.052356	1.20746
	qTN2-1		2	3798253	3898253	100000	3848253	1.1335e-06	5.94558	TN_lateBLUE	AR-gh	TEJ	A	G	0.0526316	2.04728
			2	6245275	6345275	100000	6295275	2.2578e-06	5.64631	PN_BLUE	AR-gh	AUS	A	G	0.169811	1.26557
			2	6245275	6345275	100000	6295275	3.1476e-06	5.50202	PN_BLUE	AR-gh	INDAUS	A	G	0.0671642	1.28851
			2	6259781	6359781	100000	6309781	8.5281e-06	5.06915	TN_lateBLUE	AR-gh	AUS	A	G	0.454545	1.50679
			2	6259781	6359781	100000	6309781	6.6834e-06	5.175	TN_lateBLUE	AR-gh	INDAUS	C	G	0.931818	-1.8011
			2	6164219	6386311	222092	6336311	1.74512e-06	5.75817	ShB-field	AR17	AUS	C	T	0.944444	-1.47728
			2	7301007	7401007	100000	7351007	4.992e-06	5.30173	ShB-DI	NC-gh	AUS	A	G	0.707317	0.59261
			2	7434912	7534912	100000	7484912	2.5582e-07	6.59207	ShB-field	AR16	TRJ	A	G	0.337209	0.83683
			2	7434912	7534912	100000	7484912	3.4561e-08	7.46141	ShB-field	ARall	TRJ	A	G	0.32967	0.68355
			2	8834262	8934262	100000	8884262	6.1514e-06	5.21103	ShB-field	AR17	INDAUS	A	G	0.770115	-1.306
			2	9934976	10034976	100000	9984976	1.2007e-06	5.92057	PN_BLUE	AR-gh	395	A	G	0.066838	0.79424
			2	10536983	10636983	100000	10586983	2.4286e-06	5.61464	ShB-DI	AR-gh	INDAUS	A	G	0.0827068	0.84622
			2	10909116	11009116	100000	10959116	6.2428e-06	5.20462	DH	AR17	395	A	T	0.132132	-10.932
			2	11840595	11940595	100000	11890595	7.5979e-07	6.11931	TN_lateBLUE	AR-gh	395	G	T	0.931937	-1.3547
			2	12235522	12335522	100000	12285522	4.9683e-06	5.30379	DH	AR17	395	A	G	0.0674847	13.3664
			2	12930907	13030907	100000	12980907	6.6043e-06	5.18017	ShB-DI	AR-gh	IND	C	T	0.1125	0.87915
			2	12930907	13030907	100000	12980907	3.2093e-06	5.49359	ShB-DI	AR-gh	INDAUS	C	T	0.155556	0.6802
			2	13053253	13153253	100000	13103253	2.04654e-08	7.68898	ShB-field	AR17	AUS	A	G	0.0689655	1.5564
			2	13440487	13540487	100000	13490487	9.4255e-06	5.0257	PN_BLUE	AR-gh	IND	A	G	0.0617284	1.47206
			2	13575977	13675977	100000	13625977	8.6649e-06	5.06224	DH	AR16	395	C	T	0.189873	8.35882
			2	17039866	17139866	100000	17089866	1.2781e-06	5.89344	DH	AR16	395	A	G	0.0934579	11.5265
			2	17241865	17535494	293629	17485494	1.0852e-06	5.96449	DH	AR16	395	G	T	0.92638	-11.506
			2	17459097	17559097	100000	17509097	5.06424e-06	5.29549	ShB-field	ARall	AUS	A	G	0.0909091	-0.875501
			2	17686023	17786023	100000	17736023	2.1132e-09	8.67506	DH	AR16	395	G	T	0.917683	-13.977
			2	17239204	17919374	680170	17736023	2.4725e-09	8.60686	DH	AR17	395	G	T	0.919403	-17.692
			2	18177273	18277273	100000	18227273	1.74512e-06	5.75817	ShB-field	AR17	AUS	A	T	0.0555556	1.47728
			2	20553961	20653961	100000	20603961	3.6208e-06	5.4412	ShB-field	AR16	IND	A	G	0.185185	-0.80263
			2	21041685	21141685	100000	21091685	2.6808e-06	5.57174	ShB-DI	AR-gh	IND	A	T	0.0875	0.99184
		qPN2-2	2	22525572	22625572	100000	22575572	1.7683e-06	5.24441	PN_BLUE	AR-gh	TEJ	A	G	0.0533333	2.36075
	qTN2-2	qPN2-2	2	23111877	23211877	100000	23161877	3.9267e-06	5.40597	TN_lateBLUE	AR-gh	TEJ	C	T	0.957895	-2.1504
qShB2		qPN2-2	2	23195252	23295252	100000	23245252	9.2291e-06	5.03484	ShB-field	AR16	395	G	T	0.0552147	0.90416
qShB2		qPN2-2	2	23195252	23295252	100000	23245252	9.2291e-06	5.03484	ShB-field	AR16	395	C	T	0.138462	-0.026148
qShB2		qPN2-2	2	23462837	23562837	100000	23512837	5.201e-06	5.28391	ShB-field	ARall	TEJ	C	T	0.107143	1.01238
qShB2		qPN2-2	2	24045096	24145212	100116	24095212	2.6375e-06	5.57881	ShB-DI	NC-gh	INDAUS	C	T	0.201493	0.50935
qShB2		qPN2-2	2	24217756	24380238	162482	24330238	1.2942e-06	5.888	DH	AR16	395	A	G	0.350649	6.90989
qShB2		qPN2-2	2	24606666	24706666	100000	24656666	4.8291e-06	5.31613	ShB-DI	AR-gh	IND	A	G	0.875	-0.816
qShB2		qPN2-2	2	24606666	24706666	100000	24656666	7.6014e-06	5.11911	ShB-DI	AR-gh	INDAUS	A	G	0.888889	-0.66779
qShB2		qPN2-2	2	24279322	24721230	441908	24663719	2.7492e-06	5.56079	PN_BLUE	AR-gh	TEJ	A	G	0.526882	0.77008
qShB2		qPN2-2	2	24687692	24805469	117777	24737692	5.121e-06	5.29065	ShB-DI	NC-gh	TRJ	A	C	0.255319	0.5969
		qPN2-2	2	26129632	26230233	100601	26179632	5.6701e-06	5.24641	DH	AR16	395	A	G	0.180982	7.45265
		qPN2-2	2	26380368	26480368	100000	26430368	9.3628e-06	5.28594	PN_BLUE	AR-gh	TEJ	C	T	0.925926	-2.3076
			2	26530543	26630543	100000	26580543	2.7274e-06	5.56425	DH	AR16	395	A	T	0.863057	-8.4023
			2	26530543	26630543	100000	26580543	3.8103e-06	5.41904	DH	AR17	395	A	T	0.862928	-10.361
			2	27260797	27360797	100000	27310797	1.74512e-06	5.75817	ShB-field	AR17	AUS	C	T	0.944444	-1.47728
			2	28285239	28385239	100000	28335239	8.3859e-07	6.07645	PN_BLUE	AR-gh	AUS	A	G	0.0909091	1.8899
			2	28702928	28820100	117172	28752928	2.383e-06	5.62288	PltHt	NC18	395	C	T	0.0533333	-26.59
			2	34322947	34422947	100000	34372947	8.3966e-06	5.0759	ShB-DI	AR-gh	INDAUS	C	T	0.866667	-0.57505
			2	35172095	35272095	100000	35222095	3.1826e-06	5.49722	ShB-DI	NC-gh	395	C	T	0.65252	-0.35164
			3	1195828	1428472	232644	1256159	1.6158e-07	6.79161	DH	AR16	395	C	T	0.607362	8.53086
			3	1197320	1386816	189496	1282029	8.5494e-08	7.06806	ShB-DI	AR-gh	TRJ	A	G	0.642105	-0.7431
			3	1195969	1428472	232503	1298956	2.7858e-07	6.55505	DH	AR17	395	A	G	0.538941	-9.9278
			3	1526197	1671766	145569	1621766	2.2223e-06	5.6532	TN_lateBLUE	AR-gh	395	A	T	0.343669	1.12051
			3	1989133	2089133	100000	2039133	3.94502e-06	5.40395	ShB-field	AR17	AUS	C	T	0.1	1.27682
			3	2418028	2518028	100000	2468028	2.5513e-06	5.59324	ShB-field	NC18	TEJ	A	C	0.0618557	0.84872
			3	5320329	5420329	100000	5370329	4.3465e-06	5.36186	ShB-DI	NC-gh	TRJ	G	T	0.439024	0.50107
			3	5647685	5747685	100000	5697685	4.5954e-06	5.33768	ShB-DI	NC-gh	IND	G	T	0.716216	-0.52186
qShB3-1			3	7054964	7450707	395743	7104964	1.6762e-06	5.77567	ShB-field	ARall	TRJ	C	T	0.550562	-0.58456
qShB3-1			3	7160477	7260477	100000	7210477	4.7209e-06	5.32598	ShB-field	ARall	395	G	T	0.0958084	0.55745
qShB3-1			3	7160477	7299421	138944	7210477	1.4945e-06	5.8255	ShB-field	AR17	TRJ	G	T	0.180851	0.92085
qShB3-1			3	7357603	7457603	100000	7407603	6.1169e-06	5.21347	PN_BLUE	AR-gh	TRJ	A	G	0.0531915	1.38833
qShB3-1			3	7898436	7998436	100000	7948436	4.6162e-06	5.33572	ShB-field	ARall	TRJ	C	T	0.617021	0.56535
qShB3-1			3	7904405	8004405	100000	7954405	9.38811e-06	5.02742	ShB-field	ARall	AUS	C	T	0.117647	-0.787567
qShB3-1			3	8148254	8248254	100000	8198254	3.2567e-06	5.48722	ShB-DI	NC-gh	TEJ	C	T	0.884211	0.64604
qShB3-1			3	8262398	8362398	100000	8312398	7.3008e-06	5.13663	ShB-field	ARall	TRJ	A	G	0.549451	0.55223
qShB3-1			3	9162436	9262436	100000	9212436	3.55846e-06	5.44874	ShB-field	AR17	AUS	A	C	0.138889	1.15675
			3	12126021	12226021	100000	12176021	6.1866e-06	5.20855	ShB-DI	AR-gh	INDAUS	A	C	0.0592593	0.87664
			3	12553752	12653752	100000	12603752	4.7983e-06	5.31891	DH	AR17	395	A	T	0.70997	9.93717
qShB3-2			3	14819510	14919510	100000	14869510	4.4509e-07	6.35155	ShB-DI	NC-gh	395	A	G	0.0477454	-0.58817
qShB3-2			3	15500152	15602957	102805	15552510	2.6024e-06	5.58463	ShB-DI	AR-gh	JAP	C	T	0.352941	-0.77345
qShB3-2			3	15892949	15992949	100000	15942949	2.66926e-05	4.57361	ShB-field	NC18	AUS	A	T	0.0925926	-0.792429
qShB3-2			3	16077906	16178544	100638	16127906	2.9204e-06	5.53456	PltHt	AR17	395	C	T	0.443114	12.9857
qShB3-2			3	16105829	16205829	100000	16155829	8.03968e-06	5.09476	ShB-field	AR17	AUS	A	G	0.0833333	1.32616
qShB3-2			3	16432551	16676859	244308	16482563	4.2507e-06	5.37154	ShB-DI	NC-gh	AUS	A	G	0.588235	0.60136
qShB3-2			3	16794104	16894104	100000	16844104	5.4961e-06	5.25995	ShB-field	AR16	IND	C	T	0.351852	-1.2419
qShB3-2			3	16832915	16932915	100000	16882915	6.3415e-06	5.19781	ShB-DI	NC-gh	INDAUS	C	G	0.465649	-0.53669
qShB3-2			3	16855734	17005238	149504	16906629	4.1537e-06	5.38156	ShB-DI	NC-gh	IND	A	G	0.708861	-0.67479
qShB3-2			3	17134661	17234661	100000	17184661	2.3925e-06	5.62115	TN_lateBLUE	AR-gh	AUS	A	G	0.0784314	2.10234
qShB3-2			3	17877900	17977900	100000	17927900	7.5911e-06	5.1197	ShB-field	AR16	TEJ	C	T	0.78022	0.80964
qShB3-2			3	17857344	18121940	264596	17947633	2.4889e-08	7.60399	ShB-DI	AR-gh	JAP	G	T	0.132979	0.98951
qShB3-2			3	17720981	20961684	3240703	17960988	2.707e-10	9.56751	ShB-DI	AR-gh	TRJ	A	C	0.711111	-0.93878
qShB3-2			3	18221847	18321847	100000	18271847	7.9665e-06	5.09873	ShB-field	AR16	TEJ	A	T	0.821429	1.10883
qShB3-2			3	18576291	18683224	106933	18633224	7.5901e-06	5.11975	ShB-DI	AR-gh	JAP	C	T	0.173684	0.86575
qShB3-2			3	19054751	19169809	115058	19104751	1.9544e-06	5.70899	ShB-field	AR16	TEJ	A	C	0.114943	-1.1243
qShB3-2			3	19676242	19776242	100000	19726242	8.4186e-06	5.07476	ShB-DI	AR-gh	395	A	G	0.066313	0.79362
qShB3-2			3	19699554	19799554	100000	19749554	3.2986e-06	5.48167	ShB-field	AR16	JAP	C	G	0.850829	0.73456
qShB3-2			3	19677065	19799554	122489	19749554	7.6483e-07	6.11644	ShB-field	AR16	TEJ	C	G	0.782609	0.85999
qShB3-2			3	19772367	19947777	175410	19896828	4.9958e-06	5.30139	ShB-DI	AR-gh	JAP	A	G	0.918129	-1.0984
qShB3-2			3	20255422	20355541	100119	20305422	8.6844e-06	5.06126	ShB-DI	AR-gh	JAP	A	G	0.79235	-0.80962
qShB3-2			3	20585449	20686513	101064	20635449	4.6261e-07	6.33478	ShB-DI	AR-gh	JAP	A	G	0.079096	1.09547
qShB3-2			3	20807821	20961684	153863	20892305	6.5285e-07	6.18519	ShB-DI	AR-gh	JAP	A	G	0.872928	-0.97845
qShB3-2			3	21581371	21682855	101484	21631673	2.2556e-06	5.64674	DH	AR16	395	A	T	0.220859	7.56508
qShB3-2			3	21581371	21682855	101484	21631705	6.0451e-07	6.2186	DH	AR17	395	C	T	0.227545	9.54324
qShB3-2			3	21850183	21950183	100000	21900183	3.74467e-08	7.42659	ShB-field	AR17	AUS	C	T	0.914286	-1.54861
qShB3-2			3	22287263	22387263	100000	22337263	1.74512e-06	5.75817	ShB-field	AR17	AUS	A	G	0.0555556	1.47728
qShB3-2			3	22680248	22780248	100000	22730248	2.9921e-06	5.52402	ShB-field	NC18	TRJ	C	T	0.636364	-0.48997
			3	24346114	24449392	103278	24396114	5.4839e-06	5.26091	PltHt	ARall	395	C	T	0.680851	29.2676
			3	24433560	24533560	100000	24483560	4.6022e-06	5.33703	PltHt	AR17	395	C	T	0.749226	22.8077
			3	24445082	24545082	100000	24495082	5.3426e-06	5.27225	ShB-DI	NC-gh	IND	A	G	0.820513	-0.67217
			3	24693667	24855168	161501	24743667	2.8076e-07	6.55166	ShB-DI	NC-gh	IND	A	T	0.189189	0.84174
			3	24693667	24855168	161501	24758010	1.8525e-06	5.73224	ShB-DI	NC-gh	INDAUS	A	G	0.122137	0.75936
			3	30315489	30416164	100675	30365878	8.28426e-06	5.08175	ShB-field	NC18	AUS	A	G	0.740741	0.552244
			3	30575278	30675278	100000	30625278	2.3624e-06	5.62665	ShB-DI	NC-gh	AUS	A	T	0.14	0.56345
qShB3-3			3	31569875	31669875	100000	31619875	2.47092e-06	5.60714	ShB-field	AR17	AUS	C	T	0.228571	1.05951
qShB3-3			3	31836850	31970658	133808	31908796	9.14287e-08	7.03892	ShB-field	AR17	AUS	A	G	0.814815	-1.25805
qShB3-3			3	32141693	32250573	108880	32191693	6.3337e-06	5.19834	ShB-field	ARall	INDAUS	A	C	0.55914	-1.1578
qShB3-3			3	32191526	32291526	100000	32241526	3.0519e-06	5.51543	ShB-field	ARall	395	A	G	0.19697	-1.179
qShB3-3			3	32440738	32540738	100000	32490738	1.74512e-06	5.75817	ShB-field	AR17	AUS	C	T	0.0555556	1.47728
qShB3-3			3	33084112	33184112	100000	33134112	8.7836e-06	5.05633	ShB-DI	AR-gh	IND	A	G	0.410256	-0.54773
qShB3-3			3	33129203	33229203	100000	33179203	6.1353e-06	5.21216	DH	ARall	395	A	G	0.181269	-21.251
qShB3-3			3	34318031	34418031	100000	34368031	8.74712e-06	5.05814	ShB-field	ARall	AUS	A	G	0.34375	0.705811
qShB3-3			3	34758860	34940363	181503	34808860	3.90651e-06	5.40821	ShB-field	ARall	AUS	A	T	0.53125	-0.709691
qShB3-3			3	34793929	34893929	100000	34843929	3.3311e-06	5.47741	TN_lateBLUE	AR-gh	TEJ	A	G	0.922222	-1.4121
qShB3-3			3	34844169	34944169	100000	34894169	8.4336e-06	5.07399	PN_BLUE	AR-gh	AUS	C	T	0.489796	1.09284
qShB3-3			3	35255273	35543780	288507	35305273	3.93561e-06	5.40499	ShB-field	AR17	AUS	A	G	0.0357143	1.46914
			4	94658	194658	100000	144658	3.55028e-06	5.44974	ShB-field	AR17	AUS	C	T	0.0357143	1.4959
			4	97481	197481	100000	147481	2.54227e-06	5.59478	ShB-field	AR16	AUS	G	T	0.125	1.72271
			4	318724	418775	100051	368724	3.6102e-06	5.44247	TN_lateBLUE	AR-gh	IND	A	G	0.9375	-2.1905
			4	1548671	1648671	100000	1598671	3.4384e-06	5.46364	ShB-field	AR17	395	C	T	0.923313	0.93699
			4	1548671	1648671	100000	1598671	4.6098e-06	5.33632	ShB-field	AR17	IND	C	T	0.672414	1.18436
			4	1548671	1648671	100000	1598671	5.6725e-08	7.24623	ShB-field	AR17	INDAUS	C	T	0.776596	1.17535
			4	2419037	2519037	100000	2469037	9.0541e-06	5.04315	ShB-field	AR16	TRJ	A	C	0.931818	-1.4611
			4	2783981	2883981	100000	2833981	3.2415e-06	5.48925	ShB-field	ARall	TRJ	C	T	0.752688	-0.64312
			4	3419161	3580928	161767	3469161	8.22504e-06	5.08486	ShB-field	AR16	AUS	C	T	0.642857	-1.12223
			4	3488236	3588236	100000	3538236	9.6595e-06	5.01505	ShB-field	AR17	IND	C	T	0.666667	-1.2974
qShB4-1			4	4302304	4540743	238439	4352304	6.21123e-06	5.20682	ShB-field	ARall	AUS	A	G	0.76	0.717724
qShB4-1			4	4302550	4454252	151702	4352550	3.30485e-06	5.48085	ShB-field	AR16	AUS	A	G	0.32	1.46366
qShB4-1			4	4412237	4512237	100000	4462237	8.941e-06	5.04861	ShB-field	AR16	INDAUS	C	T	0.979167	-2.4359
qShB4-1			4	4701815	4801815	100000	4751815	5.53439e-06	5.25693	ShB-field	ARall	AUS	A	G	0.633333	-0.721297
qShB4-1			4	5649702	5749702	100000	5699702	3.5353e-06	5.45157	ShB-field	ARall	IND	C	T	0.350877	-0.72215
qShB4-1			4	5771218	5911123	139905	5822082	3.2709e-06	5.48533	ShB-field	NC18	395	C	T	0.899736	-0.51437
qShB4-1			4	6634572	6734572	100000	6684572	7.00016e-06	5.15489	ShB-field	AR17	AUS	A	G	0.0625	1.44202
qShB4-1			4	6936317	7036317	100000	6986317	7.1301e-06	5.1469	ShB-field	NC18	395	A	T	0.888594	-0.48718
qShB4-1			4	7241828	7341828	100000	7291828	1.7926e-06	5.74652	PN_BLUE	AR-gh	AUS	C	T	0.888889	-1.4233
			4	8204900	8304900	100000	8254900	1.06149e-06	5.97409	ShB-field	AR17	AUS	A	G	0.138889	-1.46819
			4	10190813	10290813	100000	10240813	7.8085e-08	7.10743	ShB-DI	NC-gh	AUS	C	T	0.218182	-0.78943
			4	10687113	10787113	100000	10737113	7.87549e-06	5.10372	ShB-field	AR17	AUS	A	G	0.888889	-1.20396
	qTN4-1		4	12950650	13281900	331250	13006683	1.2251e-07	6.91183	TN_lateBLUE	AR-gh	395	A	G	0.938303	-1.4753
	qTN4-1		4	12678105	13365285	687180	13006683	3.3004e-07	6.48143	TN_lateBLUE	AR-gh	INDAUS	A	G	0.875	-1.6742
	qTN4-1		4	12928789	13842682	913893	13078293	5.3584e-08	7.27096	TN_lateBLUE	AR-gh	IND	C	G	0.179487	1.66315
qShB4-2	qTN4-1		4	13238768	13609889	371121	13559858	7.9285e-07	6.10081	ShB-field	NC18	395	A	G	0.0509383	-0.6031
qShB4-2	qTN4-1		4	13605346	13705346	100000	13655346	7.0612e-06	5.15112	TN_lateBLUE	AR-gh	INDAUS	C	T	0.932331	-2.0178
qShB4-2	qTN4-1		4	13760748	13958200	197452	13889641	1.7702e-06	5.75198	ShB-field	NC18	395	C	T	0.126649	-0.45857
qShB4-2	qTN4-1		4	14179758	14279758	100000	14229758	2.45389e-06	5.61014	ShB-field	AR17	AUS	C	T	0.888889	-1.26153
qShB4-2	qTN4-1		4	14538719	14719607	180888	14591830	1.4796e-06	5.82986	TN_lateBLUE	AR-gh	JAP	A	G	0.748691	-0.68802
qShB4-2	qTN4-1		4	15224468	15411355	186887	15274468	5.8397e-06	5.23361	TN_lateBLUE	AR-gh	395	C	T	0.332461	0.76986
qShB4-2	qTN4-1		4	15224468	15595957	371489	15274468	2.1355e-06	5.6705	TN_lateBLUE	AR-gh	JAP	C	T	0.0904255	1.05799
qShB4-2			4	15882644	15982644	100000	15932644	6.9986e-06	5.15499	ShB-DI	AR-gh	IND	G	T	0.202532	0.72457
qShB4-2			4	15935378	16035378	100000	15985378	8.3791e-06	5.0768	ShB-DI	AR-gh	INDAUS	A	T	0.892308	-0.66887
			4	16837000	16937000	100000	16887000	8.2918e-06	5.08135	TN_lateBLUE	AR-gh	AUS	A	T	0.660377	-1.4643
			4	17595111	17695111	100000	17645111	6.3405e-06	5.19788	ShB-DI	NC-gh	TEJ	C	G	0.879121	0.63638
			4	17595176	17695176	100000	17645176	3.31143e-06	5.47998	ShB-field	ARall	AUS	C	T	0.914286	0.864192
			4	18379592	18479592	100000	18429592	9.01842e-06	5.04487	ShB-field	AR17	AUS	A	G	0.225806	1.23175
		qPN4	4	20986816	21086816	100000	21036816	6.2662e-06	5.203	PN_BLUE	AR-gh	INDAUS	C	T	0.766234	0.61643
	qTN4-2	qPN4	4	21832919	21990937	158018	21882919	5.8709e-08	7.2313	TN_lateBLUE	AR-gh	AUS	A	C	0.388889	1.78589
	qTN4-2	qPN4	4	24367775	24560603	192828	24460118	3.2487e-08	7.48829	PN_BLUE	AR-gh	INDAUS	A	G	0.300752	-1.1156
	qTN4-2	qPN4	4	24403197	24519657	116460	24469178	2.4417e-08	7.61231	PN_BLUE	AR-gh	AUS	C	T	0.245283	1.4447
	qTN4-2	qPN4	4	24841927	25078743	236816	24891927	4.6555e-07	6.33203	PN_BLUE	AR-gh	AUS	A	G	0.2	1.44219
	qTN4-2	qPN4	4	26351806	26514418	162612	26425281	4.2397e-09	8.37266	PN_BLUE	AR-gh	AUS	A	G	0.211538	1.61072
	qTN4-2		4	28393892	28493892	100000	28443892	2.8139e-06	5.55069	TN_lateBLUE	AR-gh	INDAUS	C	T	0.926471	-1.8461
qShB4-3			4	29559997	29659997	100000	29609997	6.4415e-06	5.19101	ShB-field	ARall	IND	A	G	0.344262	-0.74309
qShB4-3			4	30562192	30662192	100000	30612192	9.6655e-06	5.01478	ShB-DI	NC-gh	AUS	G	T	0.215686	-0.6698
qShB4-3			4	31011154	31111154	100000	31061154	5.8259e-06	5.23464	ShB-field	ARall	INDAUS	A	G	0.510417	-0.85979
qShB4-3			4	31420970	31521017	100047	31470999	2.2681e-06	5.64434	ShB-field	ARall	TRJ	C	T	0.795699	-0.69918
qShB4-3			4	31420952	31521017	100065	31471017	5.8405e-07	6.23355	ShB-field	AR17	TRJ	A	G	0.195652	0.94199
qShB4-3			4	31697355	31797355	100000	31747355	1.97565e-05	4.70429	ShB-field	NC18	AUS	C	T	0.777778	0.532118
			4	32719594	32819594	100000	32769594	1.3385e-06	5.87338	TN_lateBLUE	AR-gh	AUS	C	T	0.925926	-1.9196
			4	32867650	32967650	100000	32917650	1.5292e-06	5.81554	PN_BLUE	AR-gh	AUS	A	G	0.236364	1.08495
			4	32867650	32967650	100000	32917650	9.4184e-06	5.02602	PN_BLUE	AR-gh	INDAUS	A	G	0.117647	0.94524
			5	625622	725622	100000	675622	9.415e-06	5.02618	PN_BLUE	AR-gh	IND	C	T	0.91358	-1.2895
			5	3052973	3152973	100000	3102973	7.3901e-07	6.13135	PN_BLUE	AR-gh	AUS	A	G	0.538462	1.07589
			5	3052973	3152973	100000	3102973	2.9024e-06	5.53724	PN_BLUE	AR-gh	INDAUS	A	G	0.819549	1.06649
			5	3130077	3230077	100000	3180077	1.7957e-06	5.74577	PN_BLUE	AR-gh	395	C	T	0.852055	0.61256
			5	3789524	3889524	100000	3839524	5.1349e-06	5.28947	TN_lateBLUE	AR-gh	TRJ	C	T	0.228916	1.02426
			5	4494390	4594390	100000	4544390	1.6413e-06	5.78481	DH	AR16	395	C	T	0.686154	-27.211
			5	4494390	4594390	100000	4544390	1.5388e-06	5.81282	DH	AR17	395	C	T	0.686747	-34.737
			5	6739004	6839004	100000	6789004	4.1337e-06	5.38366	ShB-DI	AR-gh	IND	C	G	0.0625	1.12393
			5	7105088	7293575	188487	7241530	2.541e-06	5.595	TN_lateBLUE	AR-gh	AUS	A	G	0.109091	1.83493
			5	7847624	7947624	100000	7897624	2.8188e-06	5.54994	TN_lateBLUE	AR-gh	INDAUS	C	T	0.0522388	2.1866
			5	9230946	9330946	100000	9280946	7.7252e-06	5.11209	ShB-field	AR17	JAP	C	G	0.0685714	1.08702
			5	9598207	9698207	100000	9648207	5.65697e-07	6.24742	ShB-field	AR17	AUS	A	G	0.138889	1.20914
			5	12247523	12347523	100000	12297523	7.5978e-08	7.11931	DH	AR16	395	A	G	0.770642	-8.0695
			5	12247523	12347523	100000	12297523	2.5925e-07	6.58628	DH	AR17	395	A	G	0.766467	-9.6935
			5	12278105	12378105	100000	12328105	9.7219e-07	6.01225	ShB-field	AR17	TRJ	A	G	0.234043	0.86588
			5	14205234	14305234	100000	14255234	8.9932e-06	5.04609	TN_lateBLUE	AR-gh	IND	A	G	0.148148	1.48962
			5	14354709	14454709	100000	14404709	7.7661e-07	6.1098	ShB-field	NC18	JAP	C	T	0.162162	-0.45672
			5	15100489	15200489	100000	15150489	9.8756e-06	5.00544	PN_BLUE	AR-gh	JAP	A	G	0.175532	0.7701
			5	16415667	16515667	100000	16465667	2.1418e-06	5.66922	ShB-DI	AR-gh	INDAUS	A	G	0.925926	-0.83226
			5	16811582	16911582	100000	16861582	2.99e-06	5.52433	DH	AR16	395	G	T	0.115265	9.31922
			5	16811582	16911582	100000	16861582	6.0675e-06	5.21699	DH	AR17	395	G	T	0.112805	11.4734
			5	17581046	17681046	100000	17631046	8.1518e-06	5.08875	PN_BLUE	AR-gh	AUS	C	T	0.872727	-1.3288
			5	19447281	19731198	283917	19497281	5.8644e-09	8.23178	ShB-DI	AR-gh	AUS	C	G	0.618182	-0.82103
			5	19447281	19731198	283917	19497281	2.605e-08	7.58419	ShB-DI	AR-gh	INDAUS	C	G	0.842105	-0.82756
			5	20161310	20261310	100000	20211310	9.9613e-06	5.00168	PN_BLUE	AR-gh	TRJ	A	G	0.0625	1.23499
			5	20460977	20560977	100000	20510977	7.2984e-06	5.13677	TN_lateBLUE	AR-gh	TRJ	A	G	0.0736842	1.15671
			5	21646620	21746620	100000	21696620	1.11623e-06	5.95225	ShB-field	AR17	AUS	C	T	0.111111	1.26354
			5	22243185	22343185	100000	22293185	7.6377e-06	5.11704	ShB-field	AR17	JAP	A	C	0.483696	-0.81063
			5	22285763	22385763	100000	22335763	3.78e-06	5.42251	PltHt	AR16	395	C	T	0.902439	18.3252
			5	22795323	22895323	100000	22845323	7.9499e-06	5.09964	TN_lateBLUE	AR-gh	IND	A	G	0.896104	-1.7043
			5	23557719	23657719	100000	23607719	7.62052e-06	5.11802	ShB-field	AR17	AUS	C	T	0.0833333	1.28965
			5	27321496	27421496	100000	27371496	1.5997e-07	6.79596	PN_BLUE	AR-gh	TEJ	A	T	0.790123	-1.0339
			5	27659257	27759257	100000	27709257	5.2444e-06	5.2803	DH	AR16	395	C	T	0.759494	8.50369
			5	27726335	27826335	100000	27776335	4.5912e-06	5.33807	ShB-field	AR16	AUS	A	G	0.137931	1.61464
			5	28440307	28540307	100000	28490307	4.2279e-06	5.37388	PN_BLUE	AR-gh	IND	C	T	0.925926	-1.4116
			5	28440307	28540307	100000	28490307	1.2826e-06	5.89191	TN_lateBLUE	AR-gh	IND	C	T	0.925926	-2.0933
			5	29417386	29517386	100000	29467386	8.4591e-06	5.07268	ShB-field	AR17	TEJ	A	T	0.915663	-1.5275
			5	29526754	29626754	100000	29576754	1.10268e-06	5.95755	ShB-field	AR17	AUS	A	T	0.0571429	1.46111
			5	29794472	29894472	100000	29844472	3.57827e-07	6.44633	ShB-field	ARall	AUS	A	G	0.137931	-1.05797
			6	1164587	1264595	100008	1214595	7.5378e-06	5.12276	ShB-DI	NC-gh	INDAUS	G	T	0.582677	-0.37846
			6	1850593	1950593	100000	1900593	2.48972e-06	5.60385	ShB-field	ARall	AUS	A	G	0.885714	-0.817839
			6	3354707	3454707	100000	3404707	4.0616e-06	5.3913	DH	AR16	395	C	T	0.923077	-15.049
			6	3354707	3454707	100000	3404707	2.0018e-06	5.69858	DH	AR17	395	C	T	0.927711	-20.261
			6	3331667	3476674	145007	3426674	6.7238e-06	5.17239	ShB-DI	AR-gh	JAP	C	G	0.047619	-1.072
			6	3758620	3858620	100000	3808620	2.5465e-06	5.59406	ShB-DI	AR-gh	JAP	A	T	0.958333	1.19072
			6	3758620	4056381	297761	3808620	2.4392e-06	5.61275	ShB-DI	AR-gh	TRJ	A	T	0.915789	1.21487
			6	4070275	4170275	100000	4120275	7.2733e-07	6.13827	ShB-DI	AR-gh	AUS	A	G	0.921569	-1.1125
			6	5926349	6026349	100000	5976349	9.5294e-06	5.02093	DH	AR16	395	C	T	0.481481	7.38416
			6	5926349	6026349	100000	5976349	5.6087e-06	5.25114	DH	AR17	395	C	T	0.489426	9.53351
qShB6-1			6	6804694	6904694	100000	6854694	5.00656e-05	4.30046	ShB-field	NC18	AUS	C	T	0.0980392	-0.865686
qShB6-1			6	7173457	7273457	100000	7223457	1.82763e-05	4.73811	ShB-field	NC18	AUS	A	G	0.111111	-0.824439
qShB6-1			6	8034484	8213081	178597	8112438	4.2938e-07	6.36716	ShB-field	ARall	JAP	A	T	0.40884	0.47574
qShB6-1			6	7916112	8197976	281864	8147976	4.1758e-07	6.37926	ShB-field	AR16	TEJ	G	T	0.269663	-0.87543
qShB6-1			6	8020108	8438936	418828	8197202	9.0614e-08	7.0428	DH	AR16	395	C	T	0.88162	-12.669
qShB6-1			6	8020108	8501879	481771	8334407	1.8827e-07	6.72522	DH	AR17	395	G	T	0.889552	-13.991
qShB6-1			6	8340362	8440362	100000	8390362	8.3731e-06	5.07711	ShB-field	AR17	395	A	G	0.237952	-0.66111
			6	8833431	8933431	100000	8883431	8.156e-06	5.08852	DH	ARall	395	G	T	0.243421	10.5472
			6	9040795	9188291	147496	9138291	6.8412e-07	6.16487	DH	AR17	395	G	T	0.871951	-15.441
			6	9040795	9728905	688110	9255966	3.4319e-07	6.46447	DH	AR16	395	A	G	0.711974	-11.406
			6	9320419	9702294	381875	9632991	1.5227e-06	5.81739	DH	AR17	395	A	G	0.63253	-14.294
			6	9859786	9967488	107702	9917488	5.73088e-06	5.24178	ShB-field	AR17	AUS	A	G	0.8	1.33243
			6	10069096	10196354	127258	10139307	1.3466e-06	5.87076	DH	AR17	395	C	T	0.918675	-13.173
			6	10319324	10465829	146505	10415829	6.10332e-06	5.21443	ShB-field	AR17	AUS	A	G	0.138889	-1.52365
			6	10794177	10894177	100000	10844177	6.7913e-07	6.16805	DH	AR16	395	A	G	0.0611621	12.0731
			6	10794177	10894177	100000	10844177	3.0446e-06	5.51647	DH	AR17	395	A	G	0.0598802	14.4107
			6	11003308	11157241	153933	11053308	1.1882e-07	6.92511	DH	AR16	395	A	T	0.0895062	11.9147
			6	11003308	11127979	124671	11053308	3.9601e-07	6.40229	DH	AR17	395	A	T	0.0876133	14.5035
			6	11913310	12013310	100000	11963310	1.393e-06	5.85605	PN_BLUE	AR-gh	AUS	A	C	0.0925926	1.66145
			6	11969693	12069693	100000	12019693	3.2765e-06	5.48459	ShB-DI	NC-gh	INDAUS	A	G	0.484375	-0.55236
			6	13211059	13311059	100000	13261059	3.9831e-06	5.39978	ShB-field	AR17	AUS	A	G	0.833333	-1.16837
			6	13750713	13850713	100000	13800713	1.74512e-06	5.75817	ShB-field	AR17	AUS	C	T	0.0555556	1.47728
			6	14436042	14536042	100000	14486042	2.83283e-06	5.54778	ShB-field	AR17	AUS	A	G	0.194444	1.09348
			6	14574358	14674358	100000	14624358	8.2823e-06	5.08185	ShB-field	AR16	TRJ	C	T	0.965909	-2.0352
			6	14804167	14904167	100000	14854167	7.4658e-07	6.12692	ShB-DI	NC-gh	AUS	C	T	0.132075	-0.61159
			6	15170444	15270444	100000	15220444	6.5263e-06	5.18533	PN_BLUE	AR-gh	IND	C	T	0.924051	-1.4449
			6	15184359	15284359	100000	15234359	2.4011e-06	5.61959	DH	AR16	395	A	G	0.770898	-7.4733
			6	15184103	15284359	100256	15234359	6.617e-06	5.17934	DH	AR17	395	A	G	0.767372	-8.9779
			6	16934742	17177494	242752	16984742	3.734e-06	5.42783	ShB-field	AR16	TRJ	A	G	0.114943	1.18746
			6	17359962	17459962	100000	17409962	4.1945e-06	5.37732	ShB-field	ARall	TRJ	A	G	0.076087	0.9635
			6	19335062	19435062	100000	19385062	4.3419e-07	6.36232	ShB-field	AR17	AUS	C	T	0.0588235	1.51355
			6	19781303	19922803	141500	19872803	5.36537e-06	5.2704	ShB-field	AR17	AUS	C	T	0.9375	1.56674
			6	20194030	20294030	100000	20244030	2.7615e-07	6.55885	ShB-field	AR16	TEJ	A	G	0.0434783	-1.3982
qShB6-2			6	21393533	21493533	100000	21443533	2.9483e-06	5.53043	ShB-field	ARall	395	C	T	0.943114	-0.81937
qShB6-2			6	22187832	22288341	100509	22238258	6.8734e-08	7.16283	ShB-field	AR16	TRJ	C	T	0.0512821	2.05094
qShB6-2			6	22699987	22799987	100000	22749987	6.324e-06	5.19901	ShB-DI	AR-gh	JAP	A	G	0.26776	-0.47807
qShB6-2			6	22699987	22799987	100000	22749987	1.5432e-10	9.81158	ShB-DI	AR-gh	TRJ	A	G	0.191489	-0.96144
qShB6-2			6	22929178	23029178	100000	22979178	7.7504e-06	5.11068	ShB-DI	AR-gh	JAP	A	G	0.60733	0.57931
qShB6-2			6	22969108	23069108	100000	23019108	8.3578e-06	5.07791	ShB-DI	AR-gh	TEJ	C	T	0.354839	0.54774
qShB6-2			6	23403783	23503783	100000	23453783	4.3483e-06	5.36168	PltHt	NC18	395	C	T	0.547368	14.868
qShB6-2			6	23832809	23953760	120951	23884567	2.1172e-06	5.67424	ShB-DI	AR-gh	TRJ	C	T	0.612903	-0.66775
qShB6-2			6	24556415	24656415	100000	24606415	2.0168e-06	5.69534	ShB-DI	NC-gh	TRJ	C	T	0.376471	0.51346
			6	25713777	25813777	100000	25763777	2.2946e-06	5.63929	DH	AR16	395	C	T	0.940063	11.669
			6	26915760	27015760	100000	26965760	1.01033e-06	5.99554	ShB-field	AR17	AUS	C	G	0.823529	1.26768
	qTN6		6	27119407	27164462	45055	27058472	2.2319e-06	5.65133	TN_lateBLUE	AR-gh	INDAUS	C	T	0.104167	2.64046
	qTN6	qPN6	6	27204808	27304808	100000	27254808	5.1662e-06	5.28683	PN_BLUE	AR-gh	INDAUS	A	G	0.770992	-1.0197
	qTN6	qPN6	6	27320698	27486520	165822	27434416	1.8455e-06	5.73389	TN_lateBLUE	AR-gh	395	C	T	0.940874	-1.5393
	qTN6	qPN6	6	27259715	27486520	226805	27434416	4.6554e-07	6.33204	TN_lateBLUE	AR-gh	AUS	C	T	0.838235	-1.7197
	qTN6	qPN6	6	27433497	27534044	100547	27483497	5.8442e-06	5.23327	PN_BLUE	AR-gh	AUS	A	G	0.479167	1.15433
			6	27433497	27800000	366503	27483497	2.6333e-07	6.5795	PN_BLUE	AR-gh	INDAUS	A	G	0.193798	1.12239
			6	27458835	27558835	100000	27508835	4.5892e-06	5.33826	ShB-DI	AR-gh	AUS	A	G	0.711538	-0.78876
			6	27512403	27747211	234808	27697211	4.26468e-06	5.37011	ShB-field	AR17	AUS	C	T	0.777778	1.16755
			6	27749488	27862697	113209	27799488	4.9858e-06	5.30227	ShB-DI	AR-gh	AUS	C	T	0.218182	0.82066
			6	28506478	28606478	100000	28556478	2.89665e-06	5.5381	ShB-field	AR17	AUS	C	T	0.0833333	1.31772
			7	662872	763158	100286	712872	1.7946e-06	5.74603	ShB-field	AR17	TRJ	A	G	0.202128	0.9098
			7	735443	887076	151633	785443	5.4557e-06	5.26315	ShB-DI	AR-gh	395	A	G	0.0708661	0.66953
			7	1461030	1561030	100000	1511030	6.0704e-06	5.21678	TN_lateBLUE	AR-gh	IND	C	T	0.760563	-1.3078
			7	3443469	3543469	100000	3493469	4.2981e-06	5.36672	ShB-DI	NC-gh	JAP	A	G	0.0578947	-0.64452
			7	4520895	4699020	178125	4570895	1.7214e-06	5.76412	DH	AR16	395	C	T	0.0732484	-11.148
			7	4552429	4652429	100000	4602429	2.0367e-06	5.69107	DH	NC18	395	C	T	0.633423	4.3928
			7	4800891	4926114	125223	4850891	1.2112e-06	5.91678	ShB-DI	AR-gh	AUS	A	G	0.309091	0.78156
			7	5269901	5504054	234153	5319901	2.6496e-06	5.57682	PltHt	ARall	395	A	G	0.88024	30.0073
			7	5416140	5516140	100000	5466140	7.8769e-06	5.10364	ShB-DI	AR-gh	IND	C	G	0.8375	-0.73038
			7	6508353	6608353	100000	6558353	1.74512e-06	5.75817	ShB-field	AR17	AUS	A	G	0.944444	-1.47728
			7	6912070	7012070	100000	6962070	7.9654e-06	5.09879	PN_BLUE	AR-gh	TEJ	A	G	0.946809	-1.5797
			7	10964528	11064528	100000	11014528	7.7618e-06	5.11004	TN_lateBLUE	AR-gh	AUS	C	G	0.391304	1.48321
			7	11868655	11968655	100000	11918655	1.74512e-06	5.75817	ShB-field	AR17	AUS	A	G	0.0555556	1.47728
			7	12855779	12955779	100000	12905779	8.0286e-06	5.09536	ShB-DI	AR-gh	JAP	A	G	0.777778	-0.56401
			7	12876084	12976084	100000	12926084	4.66962e-07	6.33072	ShB-field	AR17	AUS	A	T	0.848485	1.48733
			7	13603423	13703423	100000	13653423	1.4385e-06	5.84209	ShB-DI	AR-gh	AUS	A	T	0.166667	0.78346
			7	13650742	13942289	291547	13700742	9.4573e-07	6.02423	TN_lateBLUE	AR-gh	AUS	C	T	0.0740741	2.90346
			7	13808514	13908514	100000	13858514	2.54e-06	5.59517	ShB-DI	NC-gh	JAP	A	G	0.0773481	-0.68589
			7	13808514	13908514	100000	13858514	2.7675e-07	6.55791	ShB-DI	NC-gh	TEJ	A	G	0.162791	-0.72443
			7	14499956	14599956	100000	14549956	7.0647e-07	6.15091	ShB-DI	NC-gh	AUS	C	G	0.818182	-0.80805
			7	21079021	21179021	100000	21129021	5.3884e-06	5.26854	ShB-field	ARall	INDAUS	A	C	0.625	-1.118
			7	21365285	21465285	100000	21415285	8.9592e-06	5.04773	ShB-DI	AR-gh	INDAUS	A	T	0.923077	0.8741
qShB7			7	22723331	22977333	254002	22927333	5.4555e-06	5.26317	ShB-field	AR16	INDAUS	A	C	0.09375	1.23636
qShB7			7	22998478	23098478	100000	23048478	9.6594e-06	5.01505	ShB-field	ARall	INDAUS	A	G	0.948454	-1.2674
qShB7			7	23494050	23594050	100000	23544050	2.09949e-06	5.67789	ShB-field	AR17	AUS	C	T	0.888889	-1.23816
qShB7			7	23951216	24051216	100000	24001216	4.8904e-06	5.31066	ShB-DI	AR-gh	INDAUS	C	G	0.933333	0.93163
qShB7			7	24692959	24855498	162539	24742959	3.4373e-06	5.46378	ShB-field	AR16	IND	A	G	0.233333	-1.3529
qShB7			7	25083856	25183856	100000	25133856	6.46e-06	5.18977	PltHt	AR16	395	C	T	0.0429448	26.6517
qShB7			7	25164446	25336267	171821	25286267	2.8725e-06	5.54174	ShB-field	ARall	TRJ	C	G	0.138298	0.83461
qShB7			7	25573404	25673404	100000	25623404	4.13771e-06	5.38324	ShB-field	AR17	AUS	A	G	0.0857143	1.27272
qShB7			7	25626348	25885243	258895	25689395	2.6929e-06	5.56978	ShB-field	AR16	IND	A	G	0.210526	-1.4552
qShB7			7	25691908	25791908	100000	25741908	3.873e-06	5.41195	ShB-field	ARall	IND	A	G	0.0645161	1.53935
qShB7			7	25691908	25791908	100000	25741908	1.3932e-06	5.85599	ShB-field	ARall	INDAUS	A	G	0.0412371	1.49937
			7	26622741	26722741	100000	26672741	8.1444e-06	5.08914	PN_BLUE	AR-gh	IND	A	G	0.8875	-1.1409
			7	27126852	27226852	100000	27176852	2.93757e-06	5.53201	ShB-field	ARall	AUS	C	T	0.314286	-0.680239
			7	27434642	27534642	100000	27484642	6.1753e-06	5.20934	ShB-field	AR17	IND	C	T	0.527273	1.06605
			7	27538598	27638598	100000	27588598	6.7719e-06	5.16929	TN_lateBLUE	AR-gh	AUS	A	C	0.188679	1.43495
			7	27616679	27751695	135016	27701695	5.24217e-07	6.28049	ShB-field	AR17	AUS	G	T	0.888889	-1.29424
			7	28139039	28239039	100000	28189039	4.0787e-06	5.38948	ShB-field	ARall	TRJ	A	G	0.177778	0.72796
			8	1	55928	55927	5928	3.6165e-06	5.44171	TN_lateBLUE	AR-gh	IND	A	T	0.775	-1.3458
			8	1256317	1356317	100000	1306317	8.7559e-06	5.0577	TN_lateBLUE	AR-gh	AUS	A	G	0.938776	-3.1467
			8	1679579	1779579	100000	1729579	7.4877e-06	5.12565	ShB-field	ARall	IND	A	G	0.721311	0.78381
			8	2593989	2693989	100000	2643989	5.5513e-06	5.25561	ShB-field	ARall	JAP	C	T	0.10989	0.65678
			8	2921335	3021335	100000	2971335	2.8772e-06	5.54103	DH	AR16	395	C	T	0.932927	11.1664
			8	4801890	4902010	100120	4851937	3.6567e-06	5.43691	TN_lateBLUE	AR-gh	AUS	A	G	0.931818	-2.0617
			8	5699525	5799525	100000	5749525	1.74512e-06	5.75817	ShB-field	AR17	AUS	G	T	0.0555556	1.47728
			8	7086656	7186656	100000	7136656	5.6106e-06	5.25099	PN_BLUE	AR-gh	395	A	T	0.059126	0.81379
	qTN8-1	qPN8-1	8	8359495	8459495	100000	8409495	7.522e-06	5.12367	TN_lateBLUE	AR-gh	IND	C	T	0.0886076	1.85656
	qTN8-1	qPN8-1	8	9463920	9563920	100000	9513920	2.1677e-06	5.664	TN_lateBLUE	AR-gh	IND	A	C	0.890411	-1.9135
	qTN8-1	qPN8-1	8	9586995	9686995	100000	9636995	8.1272e-07	6.09006	PN_BLUE	AR-gh	IND	G	T	0.0987654	1.33207
	qTN8-1	qPN8-1	8	9677576	9777576	100000	9727576	7.4428e-06	5.12826	TN_lateBLUE	AR-gh	INDAUS	C	T	0.0769231	3.3556
		qPN8-1	8	9799870	9899870	100000	9849870	5.6704e-06	5.24639	PN_BLUE	AR-gh	IND	A	G	0.111111	1.14537
		qPN8-1	8	11677086	11777086	100000	11727086	6.1549e-06	5.21078	PN_BLUE	AR-gh	INDAUS	A	G	0.17037	0.89205
			8	14463888	14563888	100000	14513888	7.8538e-06	5.10492	ShB-field	AR16	TRJ	A	T	0.898876	-1.2235
			8	15143855	15243855	100000	15193855	7.8714e-06	5.10395	DH	NC18	395	A	G	0.824468	5.24234
qShB8-1			8	17404835	17504835	100000	17454835	9.233e-06	5.03466	ShB-field	AR17	395	C	T	0.0425532	-1.1605
qShB8-1			8	17496763	17596763	100000	17546763	8.7386e-06	5.05856	ShB-field	AR17	INDAUS	C	G	0.135417	-1.252
qShB8-1			8	17569124	17673333	104209	17623333	2.3862e-06	5.62229	ShB-field	AR16	TRJ	A	G	0.852273	-1.0611
qShB8-1			8	17776671	18058544	281873	18008544	1.24e-06	5.90658	ShB-field	AR16	TRJ	C	T	0.880952	-1.2733
qShB8-1			8	18281384	18381388	100004	18331388	3.96725e-06	5.40151	ShB-field	AR17	AUS	C	T	0.0606061	1.45759
qShB8-1			8	19246814	19608815	362001	19296814	5.73276e-07	6.24164	ShB-field	AR17	AUS	C	T	0.172414	-1.37598
qShB8-1			8	19340508	19440508	100000	19390508	1.49455e-05	4.82549	ShB-field	NC18	AUS	A	C	0.8	-0.607428
qShB8-1			8	19341515	19452954	111439	19391515	3.2239e-06	5.49162	ShB-DI	NC-gh	395	A	G	0.512064	-0.44145
qShB8-1			8	19343988	19443989	100001	19393988	9.6276e-07	6.01648	ShB-DI	NC-gh	AUS	A	G	0.884615	0.95818
			8	21272733	21446965	174232	21322733	1.11623e-06	5.95225	ShB-field	AR17	AUS	C	G	0.111111	1.26354
			8	22753302	22899636	146334	22849636	7.4345e-06	5.12875	ShB-field	AR17	TRJ	C	T	0.75	-0.81899
	qTN8-2		8	24971609	25071609	100000	25021609	2.9414e-06	5.53145	TN_lateBLUE	AR-gh	AUS	C	T	0.0545455	3.10143
	qTN8-2	qPN8-2	8	25864572	25964572	100000	25914572	5.8299e-06	5.23434	PN_BLUE	AR-gh	INDAUS	A	G	0.0769231	1.57261
qShB8-2		qPN8-2	8	26787346	26887346	100000	26837346	1.1158e-06	5.95241	ShB-field	NC18	INDAUS	A	C	0.0827068	-0.77222
qShB8-2		qPN8-2	8	27269180	27370635	101455	27320051	1.7886e-06	5.74749	PN_BLUE	AR-gh	IND	A	C	0.6875	-0.94461
qShB8-2			8	27446902	27546902	100000	27496902	2.6792e-06	5.57199	ShB-field	ARall	INDAUS	C	T	0.0721649	1.18335
qShB8-2			8	27942932	28209214	266282	28159214	1.74512e-06	5.75817	ShB-field	AR17	AUS	C	T	0.944444	-1.47728
qShB8-2			8	28204423	28304423	100000	28254423	5.8161e-06	5.23537	ShB-DI	NC-gh	INDAUS	A	G	0.122137	-0.63781
qShB8-2			8	28156520	28440581	284061	28417969	3.8963e-08	7.40935	ShB-DI	NC-gh	AUS	A	T	0.265306	-0.81167
			9	229818	329850	100032	279850	9.72423e-06	5.01214	ShB-field	AR17	AUS	A	G	0.90625	1.44762
			9	2300108	2400108	100000	2350108	3.2985e-06	5.48168	ShB-DI	NC-gh	IND	C	T	0.75	-0.46565
			9	2634866	2734866	100000	2684866	8.3231e-06	5.07971	DH	AR16	395	C	T	0.461774	7.3177
			9	3391587	3491587	100000	3441587	4.6783e-06	5.32991	CulmHabit	AR17	395	G	T	0.544586	-0.37706
			9	5370496	5470496	100000	5420496	4.1337e-06	5.38366	ShB-DI	AR-gh	IND	A	G	0.9375	-1.1239
			9	5413414	5513414	100000	5463414	1.0549e-06	5.97679	TN_lateBLUE	AR-gh	TRJ	A	G	0.0833333	1.27385
			9	6376947	6476947	100000	6426947	3.659e-06	5.43664	TN_lateBLUE	AR-gh	AUS	A	G	0.0909091	1.78257
			9	6784062	6925947	141885	6875947	1.7075e-07	6.76764	PN_BLUE	AR-gh	IND	C	T	0.92	-1.5894
			9	7744719	7844719	100000	7794719	9.156e-06	5.03829	ShB-field	ARall	INDAUS	A	G	0.104167	-0.96736
			9	7927823	8027823	100000	7977823	8.7299e-06	5.05899	ShB-field	AR16	JAP	C	T	0.877095	-0.85956
			9	11310071	11884408	574337	11623925	6.30767e-06	5.20013	ShB-field	AR17	AUS	A	C	0.885714	1.39581
			9	11593317	11693317	100000	11643317	7.4788e-06	5.12617	TN_lateBLUE	AR-gh	IND	C	T	0.0657895	2.43512
			9	18127791	18227791	100000	18177791	4.9989e-06	5.30113	ShB-DI	NC-gh	AUS	A	G	0.270833	0.60022
			9	18294714	18504054	209340	18454054	3.31143e-06	5.47998	ShB-field	ARall	AUS	C	T	0.914286	0.864192
			9	18862064	18962064	100000	18912064	3.3423e-06	5.47595	DH	AR16	395	A	G	0.349206	-7.6461
			9	19757035	19857035	100000	19807035	3.7552e-06	5.42537	DH	NC18	395	C	T	0.234211	-6.2161
qShB9			9	21000812	21100812	100000	21050812	8.08238e-06	5.09246	ShB-field	ARall	AUS	G	T	0.8	0.721949
qShB9			9	21066859	21166859	100000	21116859	4.0525e-06	5.39228	TN_lateBLUE	AR-gh	395	A	G	0.19407	-1.0018
qShB9			9	21109446	21229057	119611	21159446	1.0952e-06	5.96051	ShB-DI	NC-gh	INDAUS	C	T	0.609023	-0.41963
qShB9			9	21157318	21257318	100000	21207318	2.2804e-06	5.64199	ShB-DI	AR-gh	AUS	A	T	0.304348	0.8947
qShB9			9	21157318	21257318	100000	21207318	3.8145e-06	5.41856	ShB-DI	AR-gh	INDAUS	A	T	0.111111	0.90682
qShB9			9	21843613	21943613	100000	21893613	1.7053e-06	5.7682	DH	AR16	395	C	T	0.314985	23.1541
qShB9			9	21843613	21943613	100000	21893613	7.9262e-06	5.10093	DH	AR17	395	C	T	0.314371	27.459
qShB9			9	22706305	22806305	100000	22756305	4.25953e-06	5.37064	ShB-field	AR17	AUS	A	G	0.0833333	1.30447
			10	460487	560487	100000	510487	1.0963e-06	5.96007	ShB-DI	AR-gh	TRJ	C	T	0.645161	-0.78353
			10	522577	648000	125423	572577	3.8215e-06	5.41777	PN_BLUE	AR-gh	AUS	A	T	0.08	1.64167
			10	1391267	1491267	100000	1441267	9.9003e-06	5.00435	PN_BLUE	AR-gh	INDAUS	A	G	0.883721	-1.0215
			10	3003264	3287770	284506	3237770	5.36045e-06	5.2708	ShB-field	AR17	AUS	C	T	0.942857	-1.36098
			10	4578109	4678109	100000	4628109	8.3403e-06	5.07882	TN_lateBLUE	AR-gh	INDAUS	A	G	0.0681818	1.91385
			10	4816164	4916164	100000	4866164	4.5251e-06	5.34437	PN_BLUE	AR-gh	IND	A	G	0.0987654	1.20638
			10	4816164	4916164	100000	4866164	2.2533e-06	5.64718	TN_lateBLUE	AR-gh	IND	A	G	0.0987654	1.78145
qShB10			10	6667541	6777990	110449	6717541	1.6104e-06	5.79307	ShB-field	AR17	JAP	A	C	0.125683	0.89733
qShB10			10	6072028	7067089	995061	6778823	4.1465e-07	6.38232	ShB-field	AR17	TRJ	C	T	0.827957	-0.99082
qShB10			10	6926901	7026901	100000	6976901	4.74938e-06	5.32336	ShB-field	AR17	AUS	A	C	0.852941	-1.26236
qShB10			10	7404130	7820102	415972	7584959	5.257e-07	6.27926	ShB-field	AR17	TRJ	C	T	0.763441	-0.9214
qShB10			10	7927141	8050118	122977	7977141	2.0393e-06	5.69052	ShB-field	AR17	TRJ	A	G	0.147727	1.00116
qShB10			10	8149652	8249652	100000	8199652	5.1401e-06	5.28903	ShB-DI	NC-gh	395	C	T	0.925208	0.5245
qShB10			10	8846874	8946874	100000	8896874	3.60439e-05	4.44317	ShB-field	NC18	AUS	C	T	0.567568	-0.56191
qShB10			10	8176875	9488674	1311799	8930635	6.8491e-07	6.16437	ShB-field	AR17	TRJ	A	C	0.247312	0.89327
qShB10			10	8983565	9083565	100000	9033565	9.4152e-06	5.02617	ShB-field	AR17	INDAUS	A	G	0.263736	-1.0696
qShB10			10	9569236	9669236	100000	9619236	6.56322e-06	5.18288	ShB-field	AR17	AUS	A	G	0.0833333	1.33617
qShB10			10	9598081	9698081	100000	9648081	5.2013e-06	5.28389	PN_BLUE	AR-gh	IND	G	T	0.909091	-1.2995
qShB10			10	9915710	10023439	107729	9973437	1.1592e-06	5.93584	ShB-field	AR17	TRJ	C	T	0.105882	1.15686
			10	11093043	11193043	100000	11143043	9.3383e-06	5.02973	ShB-DI	NC-gh	AUS	A	G	0.25	-0.49758
			10	12446526	12546526	100000	12496526	2.5588e-06	5.59196	TN_lateBLUE	AR-gh	AUS	C	T	0.173913	1.62671
			10	13139828	13239828	100000	13189828	1.74512e-06	5.75817	ShB-field	AR17	AUS	C	T	0.944444	-1.47728
			10	13222531	13322531	100000	13272531	2.7298e-06	5.56387	ShB-DI	AR-gh	IND	A	G	0.9125	-0.97144
			10	15088638	15188638	100000	15138638	4.5813e-06	5.33901	ShB-DI	NC-gh	IND	C	T	0.177215	0.66356
			10	16249492	16349492	100000	16299492	4.06479e-06	5.39096	ShB-field	AR17	AUS	C	T	0.861111	-1.17467
	qTN10		10	19312710	19429036	116326	19373373	5.1439e-07	6.28871	TN_lateBLUE	AR-gh	AUS	C	T	0.0925926	2.81013
	qTN10	qPN10	10	19536678	19636678	100000	19586678	1.142e-06	5.94233	PN_BLUE	AR-gh	AUS	A	G	0.28	1.24263
	qTN10	qPN10	10	19536678	19636678	100000	19586678	7.4609e-06	5.12721	PN_BLUE	AR-gh	INDAUS	A	G	0.661538	0.89196
	qTN10		10	20343684	20443684	100000	20393684	6.8743e-07	6.16277	ShB-DI	NC-gh	TEJ	C	G	0.884211	0.65457
	qTN10		10	20351940	20451940	100000	20401940	2.9414e-06	5.53145	TN_lateBLUE	AR-gh	AUS	A	C	0.0545455	3.10143
	qTN10		10	20945493	21045493	100000	20995493	8.4259e-06	5.07438	ShB-field	AR16	JAP	A	G	0.142045	-0.69247
	qTN10		10	22548248	22648248	100000	22598248	4.8268e-06	5.31634	TN_lateBLUE	AR-gh	395	A	G	0.0889488	1.14121
			11	187748	287748	100000	237748	9.1274e-06	5.03965	ShB-field	ARall	INDAUS	A	C	0.0816327	1.03028
			11	1631293	1812272	180979	1714340	2.4036e-07	6.61914	ShB-DI	AR-gh	AUS	A	G	0.388889	0.74811
			11	2288528	2388528	100000	2338528	8.3834e-06	5.07658	ShB-field	AR17	IND	A	C	0.12069	-1.805
			11	2288528	2388528	100000	2338528	2.8524e-06	5.54479	ShB-field	AR17	INDAUS	A	C	0.0744681	-1.7502
			11	2631156	2731156	100000	2681156	4.4028e-06	5.35627	ShB-DI	AR-gh	INDAUS	C	T	0.294574	0.5717
			11	2859091	2959091	100000	2909091	8.5412e-06	5.06848	ShB-DI	AR-gh	IND	A	G	0.925	-1.0159
			11	2859091	2959091	100000	2909091	6.0171e-06	5.22061	ShB-DI	AR-gh	INDAUS	A	G	0.940299	-0.9229
			11	3164413	3264413	100000	3214413	9.80686e-06	5.00847	ShB-field	AR17	AUS	A	G	0.0322581	1.52985
		qPN11-1	11	3366987	3466987	100000	3416987	1.0494e-06	5.97906	PN_BLUE	AR-gh	JAP	C	T	0.957895	-1.338
		qPN11-1	11	3366987	3466987	100000	3416987	8.9567e-08	7.04785	PN_BLUE	AR-gh	TRJ	C	T	0.913978	-1.2937
		qPN11-1	11	3973296	4073296	100000	4023296	1.74512e-06	5.75817	ShB-field	AR17	AUS	C	G	0.944444	-1.47728
		qPN11-1	11	4033130	4144702	111572	4094249	2.3917e-06	5.62129	PN_BLUE	AR-gh	JAP	A	T	0.527174	0.64718
	qTN11-1	qPN11-1	11	3999917	4145797	145880	4094702	3.3487e-06	5.47512	TN_lateBLUE	AR-gh	TRJ	A	G	0.204301	0.78532
			11	5759728	5860390	100662	5810390	5.4405e-06	5.26436	ShB-field	AR16	395	A	G	0.374613	-0.71825
			11	5785090	5885090	100000	5835090	2.5171e-06	5.5991	ShB-DI	AR-gh	AUS	A	G	0.127273	0.83256
			11	7097249	7197249	100000	7147249	1.74512e-06	5.75817	ShB-field	AR17	AUS	A	G	0.0555556	1.47728
			11	7286752	7386752	100000	7336752	5.2466e-07	6.28012	PN_BLUE	AR-gh	TRJ	C	T	0.934066	-1.3355
qShB11-1			11	8996571	9148256	151685	9046571	5.2683e-06	5.27833	ShB-field	AR16	JAP	A	G	0.24581	0.63753
qShB11-1			11	9048256	9148256	100000	9098256	7.6802e-06	5.11463	ShB-field	ARall	JAP	A	G	0.625	-0.46085
qShB11-1			11	9704305	9804305	100000	9754305	1.2468e-09	8.9042	TN_lateBLUE	AR-gh	IND	G	T	0.810127	-1.7942
qShB11-1			11	10250048	10350048	100000	10300048	9.95569e-06	5.00193	ShB-field	ARall	AUS	A	G	0.114286	-0.806856
qShB11-1			11	10376800	10476800	100000	10426800	2.8899e-06	5.53912	ShB-field	AR16	TRJ	A	G	0.267442	-0.74942
qShB11-1			11	10385614	10485614	100000	10435614	5.7514e-06	5.24023	ShB-DI	AR-gh	395	C	T	0.929134	-0.63626
qShB11-1			11	10385614	10613359	227745	10435614	4.3377e-06	5.36274	ShB-DI	AR-gh	JAP	C	T	0.914894	-0.85441
qShB11-1			11	11916544	12016544	100000	11966544	5.6531e-06	5.24771	ShB-field	NC18	INDAUS	C	T	0.40625	0.59822
qShB11-1			11	12611977	12711977	100000	12661977	9.2457e-06	5.03406	ShB-field	NC18	INDAUS	A	T	0.372093	0.58162
		qPN11-2	11	13707162	13864358	157196	13084358	5.933e-06	5.22673	PN_BLUE	AR-gh	INDAUS	A	G	0.0555556	2.62891
		qPN11-2	11	13135951	13435343	299392	13185951	3.1239e-06	5.5053	PltHt	ARall	395	A	G	0.0807453	26.6254
	qTN11-2	qPN11-2	11	12957650	13280234	322584	13230234	5.8025e-07	6.23638	TN_lateBLUE	AR-gh	IND	A	G	0.864198	-1.7519
	qTN11-2	qPN11-2	11	13180234	13280234	100000	13230234	2.0509e-06	5.68806	TN_lateBLUE	AR-gh	INDAUS	A	G	0.514706	-1.736
	qTN11-2	qPN11-2	11	13460177	13560177	100000	13510177	9.9347e-06	5.00285	PltHt	NC18	395	A	G	0.126374	22.923
	qTN11-2	qPN11-2	11	14103306	14203306	100000	14153306	1.2027e-06	5.91984	TN_lateBLUE	AR-gh	IND	C	T	0.12987	1.64805
	qTN11-2	qPN11-2	11	15295224	15395224	100000	15345224	1.04382e-07	6.98138	ShB-field	AR17	AUS	C	T	0.861111	-1.28222
qShB11-2	qTN11-2	qPN11-2	11	16919914	17056542	136628	16998784	4.6525e-06	5.33231	ShB-field	NC18	INDAUS	A	G	0.361538	-0.49142
qShB11-2	qTN11-2	qPN11-2	11	17379259	17479259	100000	17429259	8.052e-06	5.0941	PN_BLUE	AR-gh	IND	A	G	0.0540541	1.62093
qShB11-2	qTN11-2	qPN11-2	11	17406964	17506964	100000	17456964	1.1465e-06	5.94063	ShB-DI	NC-gh	INDAUS	C	T	0.865672	-0.56754
qShB11-2	qTN11-2	qPN11-2	11	17648549	17748549	100000	17698549	4.1292e-06	5.38413	TN_lateBLUE	AR-gh	TRJ	A	G	0.236559	0.88772
qShB11-2	qTN11-2	qPN11-2	11	17675288	17775288	100000	17725288	8.2188e-07	6.08519	TN_lateBLUE	AR-gh	JAP	C	T	0.284211	0.67661
qShB11-2		qPN11-2	11	17696871	17796871	100000	17746871	4.7905e-06	5.31962	PltHt	NC18	395	A	G	0.164456	20.4492
qShB11-2		qPN11-2	11	17738946	18024233	285287	17974233	4.0956e-06	5.38768	ShB-DI	NC-gh	IND	C	T	0.0632911	1.0344
qShB11-2		qPN11-2	11	18130217	18230217	100000	18180217	7.1701e-06	5.14447	ShB-DI	NC-gh	IND	A	G	0.405063	-0.46697
qShB11-2		qPN11-2	11	18130217	18230217	100000	18180217	3.5294e-06	5.4523	ShB-DI	NC-gh	INDAUS	A	G	0.261194	-0.48903
qShB11-2		qPN11-2	11	18355421	18455763	100342	18405421	5.6584e-06	5.24731	PN_BLUE	AR-gh	AUS	C	T	0.0576923	2.09511
qShB11-2			11	18803919	18903919	100000	18853919	6.9467e-06	5.15822	ShB-field	AR17	TRJ	C	G	0.5	0.87437
qShB11-2			11	18776937	19065774	288837	19015774	1.5732e-07	6.80322	ShB-DI	NC-gh	AUS	C	T	0.314815	-0.70003
			11	21273248	21373256	100008	21323248	1.3912e-06	5.85661	ShB-DI	NC-gh	AUS	C	T	0.413043	-0.64146
			11	23558934	23658934	100000	23608934	7.449e-06	5.1279	ShB-field	NC18	INDAUS	G	T	0.766917	0.57992
			11	25859659	25959659	100000	25909659	8.0794e-06	5.09262	DH	ARall	395	C	T	0.107692	10.8962
			11	26054426	26154426	100000	26104426	6.5135e-06	5.18619	TN_lateBLUE	AR-gh	AUS	A	G	0.0555556	1.88608
			11	27637038	28060269	423231	28010269	8.03968e-06	5.09476	ShB-field	AR17	AUS	A	G	0.0833333	1.32616
	qTN12-1		12	2585066	3097001	511935	2635066	3.5182e-07	6.45368	TN_lateBLUE	AR-gh	AUS	A	G	0.618182	-1.6822
	qTN12-1	qPN12-1	12	2654229	2764947	110718	2714516	4.733e-06	5.32486	PN_BLUE	AR-gh	AUS	A	G	0.333333	1.16176
	qTN12-1	qPN12-1	12	2761793	2861793	100000	2811793	3.4166e-06	5.46641	PN_BLUE	AR-gh	INDAUS	A	T	0.733871	-1.01296
	qTN12-1	qPN12-1	12	2761793	2861793	100000	2811793	2.8752e-06	5.54133	TN_lateBLUE	AR-gh	INDAUS	A	T	0.733871	-1.45764
	qTN12-1	qPN12-1	12	2989227	3112402	123175	3039227	3.9576e-06	5.40257	PN_BLUE	AR-gh	INDAUS	C	T	0.925926	-1.4669
	qTN12-1	qPN12-1	12	2998993	3098993	100000	3048993	8.4304e-06	5.07415	ShB-DI	NC-gh	IND	C	T	0.893333	-0.75927
	qTN12-1	qPN12-1	12	3178219	3278219	100000	3228219	2.1919e-06	5.65918	ShB-DI	NC-gh	TEJ	C	T	0.0631579	-0.83765
	qTN12-1	qPN12-1	12	3377093	3477093	100000	3427093	9.0513e-06	5.04329	PN_BLUE	AR-gh	INDAUS	A	C	0.0681818	1.5175
	qTN12-1	qPN12-1	12	3413816	3572005	158189	3463816	4.21618e-06	5.37508	ShB-field	AR17	AUS	G	T	0.0857143	1.33424
	qTN12-1	qPN12-1	12	3796524	4029671	233147	3928964	1.4487e-06	5.83902	PN_BLUE	AR-gh	INDAUS	A	C	0.125	1.30745
	qTN12-1	qPN12-1	12	3878964	3978964	100000	3928964	7.5113e-06	5.12428	TN_lateBLUE	AR-gh	INDAUS	A	C	0.125	1.73386
	qTN12-1		12	4088528	4188528	100000	4138528	8.8682e-06	5.05216	PltHt	NC18	395	C	T	0.119891	12.8916
	qTN12-1		12	4088641	4188641	100000	4138641	1.6565e-06	5.78081	TN_lateBLUE	AR-gh	AUS	A	G	0.693878	-1.762
	qTN12-1		12	5002002	5102002	100000	5052002	4.5514e-06	5.34185	TN_lateBLUE	AR-gh	INDAUS	C	T	0.938462	-2.2462
	qTN12-1		12	5053010	5153010	100000	5103010	9.8231e-06	5.00775	TN_lateBLUE	AR-gh	AUS	C	G	0.924528	-2.5723
			12	5478073	5578073	100000	5528073	9.5213e-06	5.0213	PN_BLUE	AR-gh	INDAUS	A	G	0.43609	0.68478
			12	7186945	7286945	100000	7236945	9.6627e-06	5.0149	PN_BLUE	AR-gh	INDAUS	G	T	0.925373	1.4122
			12	7289796	7389806	100010	7339796	8.923e-06	5.04949	ShB-DI	AR-gh	AUS	A	G	0.611111	-0.74488
			12	7404357	7504357	100000	7454357	8.0847e-07	6.09234	TN_lateBLUE	AR-gh	AUS	A	G	0.109091	1.83949
			12	8192134	8292134	100000	8242134	1.08541e-07	6.96441	ShB-field	AR17	AUS	G	T	0.9	1.57284
			12	9235504	9335514	100010	9285514	2.2127e-06	5.65508	PN_BLUE	AR-gh	AUS	C	T	0.056	1.4834
			12	9437629	9537629	100000	9487629	3.6191e-06	5.4414	PN_BLUE	AR-gh	INDAUS	C	T	0.940741	1.22367
	qTN12-2		12	10383053	10521852	138799	10467420	5.5375e-06	5.25669	TN_lateBLUE	AR-gh	395	A	G	0.149871	-0.99003
	qTN12-2		12	10511719	10611719	100000	10561719	4.1783e-06	5.379	TN_lateBLUE	AR-gh	IND	A	G	0.662338	1.38558
	qTN12-2	5102002	12	10394663	10686262	291599	10634965	3.1923e-07	6.4959	PN_BLUE	AR-gh	INDAUS	A	G	0.691729	0.95756
	qTN12-2	5102002	12	10561719	10686262	124543	10634965	1.4636e-08	7.83458	TN_lateBLUE	AR-gh	INDAUS	A	G	0.691729	1.47945
	qTN12-2	qPN12-2	12	11084723	11184723	100000	11134723	1.74512e-06	5.75817	ShB-field	AR17	AUS	C	T	0.944444	-1.47728
	qTN12-2	qPN12-2	12	11394663	11686262	291599	11634965	3.1923e-07	5.1959	PN_BLUE	AR-gh	AUS	A	G	0.691729	0.95756
	qTN12-2	qPN12-2	12	11737888	11837888	100000	11787888	2.4596e-06	5.80914	TN_lateBLUE	AR-gh	IND	C	T	0.896104	2.19569
	qTN12-2	qPN12-2	12	11737888	11837888	100000	11787888	4.3704e-06	5.35948	TN_lateBLUE	AR-gh	INDAUS	C	T	0.939394	2.30187
		qPN12-2	12	11788393	11888393	100000	11838393	8.86106e-06	5.05251	ShB-field	ARall	AUS	A	G	0.103448	-0.804969
		qPN12-2	12	11818230	11918230	100000	11868230	3.3881e-06	5.47004	ShB-DI	AR-gh	IND	A	T	0.289474	-0.65662
		qPN12-2	12	12017200	12121979	104779	12071590	2.2049e-06	5.65661	PN_BLUE	AR-gh	IND	C	T	0.883117	1.33361
			12	12021979	12232345	210366	12071979	4.4424e-06	5.35238	TN_lateBLUE	AR-gh	INDAUS	C	T	0.0465116	-2.5029
			12	12021979	12228297	206318	12178297	1.382e-06	5.55949	TN_lateBLUE	AR-gh	IND	A	G	0.1	-2.0794
			12	12245211	12345211	100000	12295211	3.6242e-07	5.74079	PN_BLUE	AR-gh	IND	C	T	0.881579	1.40548
			12	12435182	12535182	100000	12485182	4.6433e-06	5.33317	TN_lateBLUE	AR-gh	IND	A	T	0.160494	-2.088
			12	12435182	12535182	100000	12485182	4.8941e-06	5.31033	TN_lateBLUE	AR-gh	INDAUS	A	T	0.0955882	-2.2064
			12	12889185	12989185	100000	12939185	2.578e-06	5.58872	TN_lateBLUE	AR-gh	IND	A	G	0.91358	2.12931
			12	13678935	13778935	100000	13728935	7.8935e-06	5.10273	TN_lateBLUE	AR-gh	IND	A	G	0.876712	1.95204
		qPN12-3	12	14110118	14228043	117925	14160118	1.7446e-06	5.7583	PN_BLUE	AR-gh	INDAUS	A	C	0.0970149	1.19432
		qPN12-3	12	14204439	14304439	100000	14254439	4.1707e-06	5.37979	ShB-DI	NC-gh	395	C	T	0.0853333	-0.40059
		qPN12-3	12	14204439	14304439	100000	14254439	2.7574e-06	5.5595	ShB-DI	NC-gh	JAP	C	T	0.108108	-0.49371
	qTN12-3	qPN12-3	12	14477811	14577811	100000	14527811	4.7036e-06	5.32757	TN_lateBLUE	AR-gh	AUS	A	G	0.729167	-1.6442
	qTN12-3	qPN12-3	12	14780557	14880557	100000	14830557	6.1326e-06	5.21236	ShB-DI	AR-gh	IND	C	G	0.0625	1.11361
	qTN12-3	qPN12-3	12	15743337	15856586	113249	15793337	2.7546e-06	5.55994	TN_lateBLUE	AR-gh	AUS	A	G	0.346154	1.6318
qShB12	qTN12-3	qPN12-3	12	16108435	16208435	100000	16158435	6.5085e-06	5.18652	TN_lateBLUE	AR-gh	AUS	C	T	0.387755	1.58692
qShB12	qTN12-3	qPN12-3	12	16108674	16208822	100148	16158674	4.7572e-07	6.32265	ShB-DI	AR-gh	AUS	C	T	0.911111	-1.2195
qShB12	qTN12-3	qPN12-3	12	16127580	16468159	340579	16177580	3.5671e-06	5.44768	ShB-field	ARall	AUS	A	G	0.171429	0.714981
qShB12	qTN12-3	qPN12-3	12	16433239	16567112	133873	16483239	6.2337e-07	6.20525	PN_BLUE	AR-gh	AUS	C	T	0.403846	1.28997
qShB12	qTN12-3	qPN12-3	12	16443641	16563126	119485	16513126	2.0111e-07	6.69657	PN_BLUE	AR-gh	INDAUS	A	G	0.945312	-1.5811
qShB12	qTN12-3	qPN12-3	12	16463126	16563126	100000	16513126	2.7371e-06	5.56271	TN_lateBLUE	AR-gh	INDAUS	A	G	0.945312	-2.0764
qShB12	qTN12-3	qPN12-3	12	16463098	16567112	104014	16517112	4.7315e-06	5.325	TN_lateBLUE	AR-gh	AUS	A	G	0.102041	2.2983
qShB12	qTN12-3	qPN12-3	12	16855088	16955088	100000	16905088	4.4183e-06	5.35474	PN_BLUE	AR-gh	AUS	A	G	0.527273	-1.1617
qShB12	qTN12-3	qPN12-3	12	16946030	17046030	100000	16996030	5.3356e-06	5.27282	PN_BLUE	AR-gh	INDAUS	A	T	0.147059	1.03646
qShB12	qTN12-3	qPN12-3	12	17190015	17390046	200031	17240015	3.5576e-06	5.44884	PN_BLUE	AR-gh	INDAUS	C	T	0.75	-1.12996
qShB12	qTN12-3	qPN12-3	12	17457077	17557077	100000	17507077	4.9829e-06	5.25178	TN_lateBLUE	AR-gh	AUS	A	G	0.372549	1.99315
qShB12	qTN12-3	qPN12-3	12	17461882	17563794	101912	17511882	6.1569e-06	5.21064	PN_BLUE	AR-gh	395	G	T	0.21134	0.68281
qShB12			12	17597534	17979174	381640	17674629	3.9537e-07	6.403	ShB-DI	AR-gh	AUS	A	G	0.22	0.94589
qShB12			12	17622178	17730370	108192	17674629	1.6603e-06	5.77981	ShB-DI	AR-gh	INDAUS	A	G	0.0852713	0.95593
qShB12			12	17747254	17847254	100000	17797254	4.8536e-06	5.31394	ShB-DI	NC-gh	AUS	A	G	0.236364	-0.63228
			12	18925203	19025203	100000	18975203	3.6885e-06	5.43315	ShB-DI	AR-gh	IND	A	G	0.151899	-0.73717
			12	19432480	19627130	194650	19577130	2.61247e-06	5.58295	ShB-field	AR17	AUS	G	T	0.1875	1.23006
			12	19891279	19991279	100000	19941279	4.3862e-05	4.35791	ShB-field	NC18	AUS	C	T	0.365385	0.446755
			12	21084002	21184002	100000	21134002	5.0419e-06	5.29741	ShB-DI	AR-gh	INDAUS	C	T	0.879032	-0.79561
			12	21785176	21953495	168319	21903495	4.25953e-06	5.37064	ShB-field	AR17	AUS	C	T	0.916667	-1.30447
			12	23475415	23575415	100000	23525415	1.532e-06	5.81474	ShB-field	AR16	TRJ	A	G	0.0898876	1.25741
			12	24513000	24613005	100005	24563000	4.924e-07	6.30768	DH	AR16	395	C	T	0.345912	15.3226
			12	24513000	24613005	100005	24563000	7.402e-06	5.13065	DH	AR17	395	C	T	0.348765	16.8364
			12	25618731	25718731	100000	25668731	8.2512e-06	5.08348	ShB-field	AR17	TRJ	A	G	0.655556	-0.72723
			12	25627110	25727110	100000	25677110	6.0488e-06	5.21833	ShB-DI	NC-gh	TEJ	C	G	0.947368	0.87209
			12	25992981	26092981	100000	26042981	7.3716e-06	5.13244	TN_lateBLUE	AR-gh	AUS	C	T	0.927273	-1.8109
			12	26394115	26494115	100000	26444115	1.0654e-06	5.97249	PN_BLUE	AR-gh	IND	A	G	0.0512821	1.81948

## Sheet: Table S4
Table S4: List of the trait-associated SNPs in the QTL regions identified by GWA for ShB (sheath blight), TN (tiller number), and PN (panicle number) selected from the SNPs listed in Table S3. In the QTL column, the yellow highlight identifies the targeted peak SNP within the QTL region reported in Table 3 (ShB-QTL) or Table 4 (TN-QTL, PN-QTL). The starting and ending SNP are in bold to indicate …
QTL	Chromo-some	Start of QTL region (bp)	End of QTL region (bp)	QTL length (bp)	Peak SNP (bp)	Peak_value	-log10(p)	Trait	Study location, year	Panel	Allele 1	Allele 2	Allele 1 frequency	Allele 1 effect
qShB1	1	3650475	3902467	251992	3852467	4.44848e-06	5.35179	ShB-field	AR17	AUS	C	T	0.777778	-1.03386
qShB1	1	4256158	4356158	100000	4306158	2.1822e-06	5.66111	ShB-DI	AR-gh	IND	A	T	0.886076	-0.90786
qShB1	1	5409005	5509005	100000	5459005	1.74512e-06	5.75817	ShB-field	AR17	AUS	A	G	0.944444	-1.47728
qShB1	1	5737902	5990424	252522	5925115	1.07041e-06	5.97045	ShB-field	AR17	AUS	A	G	0.805556	1.42172
qShB1	1	5913771	6013771	100000	5963771	6.1176e-06	5.21342	ShB-field	NC18	JAP	A	G	0.946524	0.66314
qPN1-1	1	17980650	18080650	100000	18030650	3.0462e-07	6.51624	PN_BLUE	AR-gh	AUS	A	G	0.0727273	2.02043
qPN1-1	1	18614532	19026904	412372	18692039	8.8881e-08	7.05119	PN_BLUE	AR-gh	AUS	A	G	0.481481	-1.4299
qTN1-1	1	18814513	18914513	100000	18864513	4.1045e-06	5.38674	TN_lateBLUE	AR-gh	AUS	C	T	0.472727	1.51158
qPN1-1	1	20689712	20789712	100000	20739712	2.3374e-06	5.63127	PN_BLUE	AR-gh	AUS	C	T	0.0727273	2.27083
qTN1-1	1	20689712	20789712	100000	20739712	4.9406e-08	5.30622	TN_lateBLUE	AR-gh	AUS	C	T	0.0727273	3.06619
qTN1-1	1	21732232	21907208	174976	21857208	3.1103e-07	6.5072	TN_lateBLUE	AR-gh	AUS	C	T	0.927273	-2.0001
qTN1-1	1	23771743	23871743	100000	23821743	9.2793e-06	5.03248	TN_lateBLUE	AR-gh	AUS	C	T	0.08	2.50824
qTN1-2	1	38561275	38661275	100000	38611275	5.4713e-06	5.26191	TN_lateBLUE	AR-gh	AUS	A	G	0.461538	-1.4788
qTN1-2	1	40410817	40522702	111885	40464092	7.3921e-08	5.31232	TN_lateBLUE	AR-gh	AUS	A	C	0.283019	2.27174
qTN1-2	1	40729402	40829402	100000	40779402	6.2735e-06	5.20249	TN_lateBLUE	AR-gh	AUS	C	T	0.84	-1.5646
qTN1-2	1	40754565	40854565	100000	40804565	6.1987e-06	5.2077	TN_lateBLUE	AR-gh	395	A	G	0.0824742	1.04189
qTN1-2	1	41225767	41358729	132962	41275767	4.1744e-07	6.37941	TN_lateBLUE	AR-gh	AUS	C	T	0.367347	1.82644
qTN1-2	1	41233490	41349644	116154	41297580	4.3193e-06	5.36459	TN_lateBLUE	AR-gh	395	A	G	0.0904393	-1.8096
qTN1-2	1	41197226	41357900	160674	41307900	1.924e-06	5.71579	TN_lateBLUE	AR-gh	INDAUS	A	C	0.0740741	2.02737
qPN1-2	1	41677001	41778499	101498	41727001	9.2171e-06	5.03541	PN_BLUE	AR-gh	AUS	A	C	0.945455	-2.621
qPN1-2	1	41852874	41952874	100000	41902874	3.6369e-06	5.43927	PN_BLUE	AR-gh	JAP	G	T	0.566138	-0.9213
qTN2-1	2	663286	949352	286066	713286	3.1548e-06	5.50103	TN_lateBLUE	AR-gh	INDAUS	A	G	0.240602	-1.3757
qTN2-1	2	852313	952488	100175	902313	7.3161e-06	5.13572	TN_lateBLUE	AR-gh	AUS	A	G	0.938776	-3.0637
qTN2-1	2	1606663	1780131	123468	1656663	1.8842e-06	5.72487	TN_lateBLUE	AR-gh	TEJ	C	T	0.0520833	1.62971
qPN2-1	2	3046122	3151471	105349	3096122	1.2709e-06	5.89589	PN_BLUE	AR-gh	TEJ	A	C	0.115789	1.17897
qTN2-1	2	2906575	3248193	341618	3096122	1.2226e-07	6.91272	TN_lateBLUE	AR-gh	TEJ	A	C	0.11828	1.56568
qPN2-1	2	3051037	3208370	157333	3101037	8.5404e-07	6.06852	PN_BLUE	AR-gh	JAP	A	G	0.052356	1.20746
qTN2-1	2	3798253	3898253	100000	3848253	1.1335e-06	5.94558	TN_lateBLUE	AR-gh	TEJ	A	G	0.0526316	2.04728
qShB2	2	23195252	23295252	100000	23245252	9.2291e-06	5.03484	ShB-field	AR16	395	G	T	0.0552147	0.90416
qShB2	2	23195252	23295252	100000	23245252	9.2291e-06	5.03484	ShB-field	AR16	395	C	T	0.138462	-0.026148
qShB2	2	23462837	23562837	100000	23512837	5.201e-06	5.28391	ShB-field	ARall	TEJ	C	T	0.107143	1.01238
qShB2	2	24045096	24145212	100116	24095212	2.6375e-06	5.57881	ShB-DI	NC-gh	INDAUS	C	T	0.201493	0.50935
qShB2	2	24606666	24706666	100000	24656666	4.8291e-06	5.31613	ShB-DI	AR-gh	IND	A	G	0.875	-0.816
qShB2	2	24606666	24706666	100000	24656666	7.6014e-06	5.11911	ShB-DI	AR-gh	INDAUS	A	G	0.888889	-0.66779
qShB2	2	24687692	24805469	117777	24737692	5.121e-06	5.29065	ShB-DI	NC-gh	TRJ	A	C	0.255319	0.5969
qPN2-2	2	22525572	22625572	100000	22575572	1.7683e-06	5.24441	PN_BLUE	AR-gh	TEJ	A	G	0.0533333	2.36075
qTN2-2	2	23111877	23211877	100000	23161877	3.9267e-06	5.40597	TN_lateBLUE	AR-gh	TEJ	C	T	0.957895	-2.1504
qPN2-2	2	24279322	24721230	441908	24663719	2.7492e-06	5.56079	PN_BLUE	AR-gh	TEJ	A	G	0.426882	0.77008
qPN2-2	2	26380368	26480368	100000	26430368	9.3628e-06	5.28594	PN_BLUE	AR-gh	TEJ	C	T	0.925926	-2.3076
qShB3-1	3	7054964	7450707	395743	7104964	1.6762e-06	5.77567	ShB-field	ARall	TRJ	C	T	0.550562	-0.58456
qShB3-1	3	7160477	7299421	138944	7210477	1.4945e-06	5.8255	ShB-field	AR17	TRJ	G	T	0.180851	0.92085
qShB3-1	3	7160477	7260477	100000	7210477	4.7209e-06	5.32598	ShB-field	ARall	395	G	T	0.0958084	0.55745
qShB3-1	3	7898436	7998436	100000	7948436	4.6162e-06	5.33572	ShB-field	ARall	TRJ	C	T	0.617021	0.56535
qShB3-1	3	7904405	8004405	100000	7954405	9.38811e-06	5.02742	ShB-field	ARall	AUS	C	T	0.117647	-0.787567
qShB3-1	3	8148254	8248254	100000	8198254	3.2567e-06	5.48722	ShB-DI	NC-gh	TEJ	C	T	0.884211	0.64604
qShB3-1	3	8262398	8362398	100000	8312398	7.3008e-06	5.13663	ShB-field	ARall	TRJ	A	G	0.549451	0.55223
qShB3-1	3	9162436	9262436	100000	9212436	3.55846e-06	5.44874	ShB-field	AR17	AUS	A	C	0.138889	1.15675
qShB3-2	3	14819510	14919510	100000	14869510	4.4509e-07	6.35155	ShB-DI	NC-gh	395	A	G	0.0477454	-0.58817
qShB3-2	3	15500152	15602957	102805	15552510	2.6024e-06	5.58463	ShB-DI	AR-gh	JAP	C	T	0.352941	-0.77345
qShB3-2	3	15892949	15992949	100000	15942949	2.66926e-05	4.57361	ShB-field	NC18	AUS	A	T	0.0925926	-0.792429
qShB3-2	3	16105829	16205829	100000	16155829	8.03968e-06	5.09476	ShB-field	AR17	AUS	A	G	0.0833333	1.32616
qShB3-2	3	16432551	16676859	244308	16482563	4.2507e-06	5.37154	ShB-DI	NC-gh	AUS	A	G	0.588235	0.60136
qShB3-2	3	16794104	16894104	100000	16844104	5.4961e-06	5.25995	ShB-field	AR16	IND	C	T	0.351852	-1.2419
qShB3-2	3	16832915	16932915	100000	16882915	6.3415e-06	5.19781	ShB-DI	NC-gh	INDAUS	C	G	0.465649	-0.53669
qShB3-2	3	16855734	17005238	149504	16906629	4.1537e-06	5.38156	ShB-DI	NC-gh	IND	A	G	0.708861	-0.67479
qShB3-2	3	17877900	17977900	100000	17927900	7.5911e-06	5.1197	ShB-field	AR16	TEJ	C	T	0.78022	0.80964
qShB3-2	3	17857344	18121940	264596	17947633	2.4889e-08	7.60399	ShB-DI	AR-gh	JAP	G	T	0.132979	0.98951
qShB3-2	3	17720981	20961684	3240703	17960988	2.707e-10	9.56751	ShB-DI	AR-gh	TRJ	A	C	0.711111	-0.93878
qShB3-2	3	18221847	18321847	100000	18271847	7.9665e-06	5.09873	ShB-field	AR16	TEJ	A	T	0.821429	1.10883
qShB3-2	3	18576291	18683224	106933	18633224	7.5901e-06	5.11975	ShB-DI	AR-gh	JAP	C	T	0.173684	0.86575
qShB3-2	3	19054751	19169809	115058	19104751	1.9544e-06	5.70899	ShB-field	AR16	TEJ	A	C	0.114943	-1.1243
qShB3-2	3	19676242	19776242	100000	19726242	8.4186e-06	5.07476	ShB-DI	AR-gh	395	A	G	0.066313	0.79362
qShB3-2	3	19699554	19799554	100000	19749554	3.2986e-06	5.48167	ShB-field	AR16	JAP	C	G	0.850829	0.73456
qShB3-2	3	19677065	19799554	122489	19749554	7.6483e-07	6.11644	ShB-field	AR16	TEJ	C	G	0.782609	0.85999
qShB3-2	3	19772367	19947777	175410	19896828	4.9958e-06	5.30139	ShB-DI	AR-gh	JAP	A	G	0.918129	-1.0984
qShB3-2	3	20255422	20355541	100119	20305422	8.6844e-06	5.06126	ShB-DI	AR-gh	JAP	A	G	0.79235	-0.80962
qShB3-2	3	20585449	20686513	101064	20635449	4.6261e-07	6.33478	ShB-DI	AR-gh	JAP	A	G	0.079096	1.09547
qShB3-2	3	20807821	20961684	153863	20892305	6.5285e-07	6.18519	ShB-DI	AR-gh	JAP	A	G	0.872928	-0.97845
qShB3-2	3	21850183	21950183	100000	21900183	3.74467e-08	7.42659	ShB-field	AR17	AUS	C	T	0.914286	-1.54861
qShB3-2	3	22287263	22387263	100000	22337263	1.74512e-06	5.75817	ShB-field	AR17	AUS	A	G	0.0555556	1.47728
qShB3-2	3	22680248	22780248	100000	22730248	2.9921e-06	5.52402	ShB-field	NC18	TRJ	C	T	0.636364	-0.48997
qShB3-3	3	31569875	31669875	100000	31619875	2.47092e-06	5.60714	ShB-field	AR17	AUS	C	T	0.228571	1.05951
qShB3-3	3	31836850	31970658	133808	31908796	9.14287e-08	7.03892	ShB-field	AR17	AUS	A	G	0.814815	-1.25805
qShB3-3	3	32141693	32250573	108880	32191693	6.3337e-06	5.19834	ShB-field	ARall	INDAUS	A	C	0.55914	-1.1578
qShB3-3	3	32191526	32291526	100000	32241526	3.0519e-06	5.51543	ShB-field	ARall	395	A	G	0.19697	-1.179
qShB3-3	3	32440738	32540738	100000	32490738	1.74512e-06	5.75817	ShB-field	AR17	AUS	C	T	0.0555556	1.47728
qShB3-3	3	33084112	33184112	100000	33134112	8.7836e-06	5.05633	ShB-DI	AR-gh	IND	A	G	0.410256	-0.54773
qShB3-3	3	34318031	34418031	100000	34368031	8.74712e-06	5.05814	ShB-field	ARall	AUS	A	G	0.34375	0.705811
qShB3-3	3	34758860	34940363	181503	34808860	3.90651e-06	5.40821	ShB-field	ARall	AUS	A	T	0.53125	-0.709691
qShB3-3	3	35255273	35543780	288507	35305273	3.93561e-06	5.40499	ShB-field	AR17	AUS	A	G	0.0357143	1.46914
qShB4-1	4	4302304	4540743	238439	4352304	6.21123e-06	5.20682	ShB-field	ARall	AUS	A	G	0.76	0.717724
qShB4-1	4	4302550	4454252	151702	4352550	3.30485e-06	5.48085	ShB-field	AR16	AUS	A	G	0.32	1.46366
qShB4-1	4	4412237	4512237	100000	4462237	8.941e-06	5.04861	ShB-field	AR16	INDAUS	C	T	0.979167	-2.4359
qShB4-1	4	4701815	4801815	100000	4751815	5.53439e-06	5.25693	ShB-field	ARall	AUS	A	G	0.633333	-0.721297
qShB4-1	4	5649702	5749702	100000	5699702	3.5353e-06	5.45157	ShB-field	ARall	IND	C	T	0.350877	-0.72215
qShB4-1	4	5771218	5911123	139905	5822082	3.2709e-06	5.48533	ShB-field	NC18	395	C	T	0.899736	-0.51437
qShB4-1	4	6634572	6734572	100000	6684572	7.00016e-06	5.15489	ShB-field	AR17	AUS	A	G	0.0625	1.44202
qShB4-1	4	6936317	7036317	100000	6986317	7.1301e-06	5.1469	ShB-field	NC18	395	A	T	0.888594	-0.48718
qShB4-2	4	13238768	13609889	371121	13559858	7.9285e-07	6.10081	ShB-field	NC18	395	A	G	0.0509383	-0.6031
qShB4-2	4	13760748	13958200	197452	13889641	1.7702e-06	5.75198	ShB-field	NC18	395	C	T	0.126649	-0.45857
qShB4-2	4	14179758	14279758	100000	14229758	2.45389e-06	5.61014	ShB-field	AR17	AUS	C	T	0.888889	-1.26153
qShB4-2	4	15882644	15982644	100000	15932644	6.9986e-06	5.15499	ShB-DI	AR-gh	IND	G	T	0.202532	0.72457
qShB4-2	4	15935378	16035378	100000	15985378	8.3791e-06	5.0768	ShB-DI	AR-gh	INDAUS	A	T	0.892308	-0.66887
qTN4-1	4	12950650	13281900	331250	13006683	1.2251e-07	6.91183	TN_lateBLUE	AR-gh	395	A	G	0.938303	-1.4753
qTN4-1	4	12678105	13365285	687180	13006683	3.3004e-07	6.48143	TN_lateBLUE	AR-gh	INDAUS	A	G	0.875	-1.6742
qTN4-1	4	12928789	13842682	913893	13078293	5.3584e-08	7.27096	TN_lateBLUE	AR-gh	IND	C	G	0.179487	1.66315
qTN4-1	4	13605346	13705346	100000	13655346	7.0612e-06	5.15112	TN_lateBLUE	AR-gh	INDAUS	C	T	0.932331	-2.0178
qTN4-1	4	14538719	14719607	180888	14591830	1.4796e-06	5.82986	TN_lateBLUE	AR-gh	JAP	A	G	0.748691	-0.68802
qTN4-1	4	15224468	15411355	186887	15274468	5.8397e-06	5.23361	TN_lateBLUE	AR-gh	395	C	T	0.332461	0.76986
qTN4-1	4	15224468	15595957	371489	15274468	2.1355e-06	5.6705	TN_lateBLUE	AR-gh	JAP	C	T	0.0904255	1.05799
qPN4	4	20986816	21086816	100000	21036816	6.2662e-06	5.203	PN_BLUE	AR-gh	INDAUS	C	T	0.766234	0.61643
qTN4-2	4	21832919	22990937	1158018	21882919	5.8709e-08	7.2313	TN_lateBLUE	AR-gh	AUS	A	C	0.388889	1.78589
qPN4	4	24367775	24560603	192828	24460118	3.2487e-08	7.48829	PN_BLUE	AR-gh	INDAUS	A	G	0.300752	-1.1156
qPN4	4	24403197	24519657	116460	24469178	2.4417e-08	7.61231	PN_BLUE	AR-gh	AUS	C	T	0.245283	1.4447
qPN4	4	24841927	25078743	236816	24891927	4.6555e-07	6.33203	PN_BLUE	AR-gh	AUS	A	G	0.2	1.44219
qPN4	4	26351806	26514418	162612	26425281	4.2397e-09	8.37266	PN_BLUE	AR-gh	AUS	A	G	0.211538	1.61072
qTN4-2	4	28393892	28493892	100000	28443892	2.8139e-06	5.55069	TN_lateBLUE	AR-gh	INDAUS	C	T	0.926471	-1.8461
qShB4-3	4	29559997	29659997	100000	29609997	6.4415e-06	5.19101	ShB-field	ARall	IND	A	G	0.344262	-0.74309
qShB4-3	4	30562192	30662192	100000	30612192	9.6655e-06	5.01478	ShB-DI	NC-gh	AUS	G	T	0.215686	-0.6698
qShB4-3	4	31011154	31111154	100000	31061154	5.8259e-06	5.23464	ShB-field	ARall	INDAUS	A	G	0.510417	-0.85979
qShB4-3	4	31420970	31521017	100047	31470999	2.2681e-06	5.64434	ShB-field	ARall	TRJ	C	T	0.795699	-0.69918
qShB4-3	4	31420952	31521017	100065	31471017	5.8405e-07	6.23355	ShB-field	AR17	TRJ	A	G	0.195652	0.94199
qShB4-3	4	31697355	31797355	100000	31747355	1.97565e-05	4.70429	ShB-field	NC18	AUS	C	T	0.777778	0.532118
qShB6-1	6	6804694	6904694	100000	6854694	5.00656e-05	4.30046	ShB-field	NC18	AUS	C	T	0.0980392	-0.865686
qShB6-1	6	7173457	7273457	100000	7223457	1.82763e-05	4.73811	ShB-field	NC18	AUS	A	G	0.111111	-0.824439
qShB6-1	6	8034484	8213081	178597	8112438	4.2938e-07	6.36716	ShB-field	ARall	JAP	A	T	0.40884	0.47574
qShB6-1	6	7916112	8197976	281864	8147976	4.1758e-07	6.37926	ShB-field	AR16	TEJ	G	T	0.269663	-0.87543
qShB6-1	6	8340362	8440362	100000	8390362	8.3731e-06	5.07711	ShB-field	AR17	395	A	G	0.237952	-0.66111
qShB6-2	6	21393533	21493533	100000	21443533	2.9483e-06	5.53043	ShB-field	ARall	395	C	T	0.943114	-0.81937
qShB6-2	6	22187832	22288341	100509	22238258	6.8734e-08	7.16283	ShB-field	AR16	TRJ	C	T	0.0512821	2.05094
qShB6-2	6	22699987	22799987	100000	22749987	6.324e-06	5.19901	ShB-DI	AR-gh	JAP	A	G	0.26776	-0.47807
qShB6-2	6	22699987	22799987	100000	22749987	1.5432e-10	9.81158	ShB-DI	AR-gh	TRJ	A	G	0.191489	-0.96144
qShB6-2	6	22929178	23029178	100000	22979178	7.7504e-06	5.11068	ShB-DI	AR-gh	JAP	A	G	0.60733	0.57931
qShB6-2	6	22969108	23069108	100000	23019108	8.3578e-06	5.07791	ShB-DI	AR-gh	TEJ	C	T	0.354839	0.54774
qShB6-2	6	23832809	23953760	120951	23884567	2.1172e-06	5.67424	ShB-DI	AR-gh	TRJ	C	T	0.612903	-0.66775
qShB6-2	6	24556415	24656415	100000	24606415	2.0168e-06	5.69534	ShB-DI	NC-gh	TRJ	C	T	0.376471	0.51346
qTN6	6	27119407	27164462	45055	27058472	2.2319e-06	5.65133	TN_lateBLUE	AR-gh	AUS	C	T	0.104167	2.64046
qPN6	6	27204808	27304808	100000	27254808	5.1662e-06	5.28683	PN_BLUE	AR-gh	AUS	A	G	0.770992	-1.0197
qTN6	6	27320698	27486520	165822	27434416	1.8455e-06	5.73389	TN_lateBLUE	AR-gh	395	C	T	0.940874	-1.5393
qTN6	6	27259715	27486520	226805	27434416	4.6554e-07	6.33204	TN_lateBLUE	AR-gh	INDAUS	C	T	0.838235	-1.7197
qPN6	6	27433497	27800000	366503	27483497	2.6333e-07	6.5795	PN_BLUE	AR-gh	INDAUS	A	G	0.193798	1.12239
qShB7	7	22723331	22977333	254002	22927333	5.4555e-06	5.26317	ShB-field	AR16	INDAUS	A	C	0.09375	1.23636
qShB7	7	22998478	23098478	100000	23048478	9.6594e-06	5.01505	ShB-field	ARall	INDAUS	A	G	0.948454	-1.2674
qShB7	7	23494050	23594050	100000	23544050	2.09949e-06	5.67789	ShB-field	AR17	AUS	C	T	0.888889	-1.23816
qShB7	7	23951216	24051216	100000	24001216	4.8904e-06	5.31066	ShB-DI	AR-gh	INDAUS	C	G	0.933333	0.93163
qShB7	7	24692959	24855498	162539	24742959	3.4373e-06	5.46378	ShB-field	AR16	IND	A	G	0.233333	-1.3529
qShB7	7	25164446	25336267	171821	25286267	2.8725e-06	5.54174	ShB-field	ARall	TRJ	C	G	0.138298	0.83461
qShB7	7	25573404	25673404	100000	25623404	4.13771e-06	5.38324	ShB-field	AR17	AUS	A	G	0.0857143	1.27272
qShB7	7	25626348	25885243	258895	25689395	2.6929e-06	5.56978	ShB-field	AR16	IND	A	G	0.210526	-1.4552
qShB7	7	25691908	25791908	100000	25741908	3.873e-06	5.41195	ShB-field	ARall	IND	A	G	0.0645161	1.53935
qShB7	7	25691908	25791908	100000	25741908	1.3932e-06	5.85599	ShB-field	ARall	INDAUS	A	G	0.0412371	1.49937
qTN8-1	8	8359495	8459495	100000	8409495	7.522e-06	5.12367	TN_lateBLUE	AR-gh	IND	C	T	0.0886076	1.85656
qTN8-1	8	9463920	9563920	100000	9513920	2.1677e-06	5.664	TN_lateBLUE	AR-gh	IND	A	C	0.890411	-1.9135
qPN8-1	8	9586995	9686995	100000	9636995	8.1272e-07	6.09006	PN_BLUE	AR-gh	IND	G	T	0.0987654	1.33207
qTN8-1	8	9677576	9777576	100000	9727576	7.4428e-06	5.12826	TN_lateBLUE	AR-gh	INDAUS	C	T	0.0769231	3.3556
qPN8-1	8	9799870	9899870	100000	9849870	5.6704e-06	5.24639	PN_BLUE	AR-gh	IND	A	G	0.111111	1.14537
qPN8-1	8	11677086	11777086	100000	11727086	6.1549e-06	5.21078	PN_BLUE	AR-gh	INDAUS	A	G	0.17037	0.89205
qShB8-1	8	17404835	17504835	100000	17454835	9.233e-06	5.03466	ShB-field	AR17	395	C	T	0.0425532	-1.1605
qShB8-1	8	17496763	17596763	100000	17546763	8.7386e-06	5.05856	ShB-field	AR17	INDAUS	C	G	0.135417	-1.252
qShB8-1	8	17569124	17673333	104209	17623333	2.3862e-06	5.62229	ShB-field	AR16	TRJ	A	G	0.852273	-1.0611
qShB8-1	8	17776671	18058544	281873	18008544	1.24e-06	5.90658	ShB-field	AR16	TRJ	C	T	0.880952	-1.2733
qShB8-1	8	18281384	18381388	100004	18331388	3.96725e-06	5.40151	ShB-field	AR17	AUS	C	T	0.0606061	1.45759
qShB8-1	8	19246814	19608815	362001	19296814	5.73276e-07	6.24164	ShB-field	AR17	AUS	C	T	0.172414	-1.37598
qShB8-1	8	19340508	19440508	100000	19390508	1.49455e-05	4.82549	ShB-field	NC18	AUS	A	C	0.8	-0.607428
qShB8-1	8	19343988	19443989	100001	19393988	9.6276e-07	6.01648	ShB-DI	NC-gh	AUS	A	G	0.884615	0.95818
qShB8-1	8	19341515	19452954	111439	19391515	3.2239e-06	5.49162	ShB-DI	NC-gh	395	A	G	0.512064	-0.44145
qTN8-2	8	24971609	25071609	100000	25021609	2.9414e-06	5.53145	TN_lateBLUE	AR-gh	AUS	C	T	0.0545455	3.10143
qPN8-2	8	25864572	25964572	100000	25914572	5.8299e-06	5.23434	PN_BLUE	AR-gh	INDAUS	A	G	0.0769231	1.57261
qPN8-2	8	27269180	27370635	101455	27320051	1.7886e-06	5.74749	PN_BLUE	AR-gh	IND	A	C	0.6875	-0.94461
qShB8-2	8	26787346	26887346	100000	26837346	1.1158e-06	5.95241	ShB-field	NC18	INDAUS	A	C	0.0827068	-0.77222
qShB8-2	8	27446902	27546902	100000	27496902	2.6792e-06	5.57199	ShB-field	ARall	INDAUS	C	T	0.0721649	1.18335
qShB8-2	8	27942932	28209214	266282	28159214	1.74512e-06	5.75817	ShB-field	AR17	AUS	C	T	0.944444	-1.47728
qShB8-2	8	28204423	28304423	100000	28254423	5.8161e-06	5.23537	ShB-DI	NC-gh	INDAUS	A	G	0.122137	-0.63781
qShB8-2	8	28156520	28440581	284061	28417969	3.8963e-08	7.40935	ShB-DI	NC-gh	AUS	A	T	0.265306	-0.81167
qShB9	9	21000812	21100812	100000	21050812	8.08238e-06	5.09246	ShB-field	ARall	AUS	G	T	0.8	0.721949
qShB9	9	21109446	21229057	119611	21159446	1.0952e-06	5.96051	ShB-DI	NC-gh	INDAUS	C	T	0.609023	-0.41963
qShB9	9	21157318	21257318	100000	21207318	2.2804e-06	5.64199	ShB-DI	AR-gh	AUS	A	T	0.304348	0.8947
qShB9	9	21157318	21257318	100000	21207318	3.8145e-06	5.41856	ShB-DI	AR-gh	INDAUS	A	T	0.111111	0.90682
qShB9	9	22706305	22806305	100000	22756305	4.25953e-06	5.37064	ShB-field	AR17	AUS	A	G	0.0833333	1.30447
qShB10	10	6667541	6777990	110449	6717541	1.6104e-06	5.79307	ShB-field	AR17	JAP	A	C	0.125683	0.89733
qShB10	10	6072028	7067089	995061	6778823	4.1465e-07	6.38232	ShB-field	AR17	TRJ	C	T	0.827957	-0.99082
qShB10	10	6926901	7026901	100000	6976901	4.74938e-06	5.32336	ShB-field	AR17	AUS	A	C	0.852941	-1.26236
qShB10	10	7404130	7820102	415972	7584959	5.257e-07	6.27926	ShB-field	AR17	TRJ	C	T	0.763441	-0.9214
qShB10	10	7927141	8050118	122977	7977141	2.0393e-06	5.69052	ShB-field	AR17	TRJ	A	G	0.147727	1.00116
qShB10	10	8149652	8249652	100000	8199652	5.1401e-06	5.28903	ShB-DI	NC-gh	395	C	T	0.925208	0.5245
qShB10	10	8846874	8946874	100000	8896874	3.60439e-05	4.44317	ShB-field	NC18	AUS	C	T	0.567568	-0.56191
qShB10	10	8176875	9488674	1311799	8930635	6.8491e-07	6.16437	ShB-field	AR17	TRJ	A	C	0.247312	0.89327
qShB10	10	8983565	9083565	100000	9033565	9.4152e-06	5.02617	ShB-field	AR17	INDAUS	A	G	0.263736	-1.0696
qShB10	10	9569236	9669236	100000	9619236	6.56322e-06	5.18288	ShB-field	AR17	AUS	A	G	0.0833333	1.33617
qShB10	10	9915710	10023439	107729	9973437	1.1592e-06	5.93584	ShB-field	AR17	TRJ	C	T	0.105882	1.15686
qTN10	10	19312710	19429036	116326	19373373	5.1439e-07	6.28871	TN_lateBLUE	AR-gh	AUS	C	T	0.0925926	2.81013
qPN10	10	19536678	19636678	100000	19586678	1.142e-06	5.94233	PN_BLUE	AR-gh	AUS	A	G	0.28	1.24263
qPN10	10	19536678	19636678	100000	19586678	7.4609e-06	5.12721	PN_BLUE	AR-gh	INDAUS	A	G	0.661538	0.89196
qTN10	10	20351940	20451940	100000	20401940	2.9414e-06	5.53145	TN_lateBLUE	AR-gh	AUS	A	C	0.0545455	3.10143
qTN10	10	22548248	22648248	100000	22598248	4.8268e-06	5.31634	TN_lateBLUE	AR-gh	395	A	G	0.0889488	1.14121
qPN11-1	11	3366987	3466987	100000	3416987	1.0494e-06	5.97906	PN_BLUE	AR-gh	JAP	C	T	0.957895	-1.338
qPN11-1	11	3366987	3466987	100000	3416987	8.9567e-08	7.04785	PN_BLUE	AR-gh	TRJ	C	T	0.913978	-1.2937
qPN11-1	11	4033130	4144702	111572	4094249	2.3917e-06	5.62129	PN_BLUE	AR-gh	JAP	A	T	0.527174	0.64718
qTN11-1	11	3999917	4145797	145880	4094702	3.3487e-06	5.47512	TN_lateBLUE	AR-gh	TRJ	A	G	0.204301	0.78532
qShB11-1	11	8996571	9148256	151685	9046571	5.2683e-06	5.27833	ShB-field	AR16	JAP	A	G	0.24581	0.63753
qShB11-1	11	9048256	9148256	100000	9098256	7.6802e-06	5.11463	ShB-field	ARall	JAP	A	G	0.625	-0.46085
qShB11-1	11	10250048	10350048	100000	10300048	9.95569e-06	5.00193	ShB-field	ARall	AUS	A	G	0.114286	-0.806856
qShB11-1	11	10376800	10476800	100000	10426800	2.8899e-06	5.53912	ShB-field	AR16	TRJ	A	G	0.267442	-0.74942
qShB11-1	11	10385614	10485614	100000	10435614	5.7514e-06	5.24023	ShB-DI	AR-gh	395	C	T	0.929134	-0.63626
qShB11-1	11	10385614	10613359	227745	10435614	4.3377e-06	5.36274	ShB-DI	AR-gh	JAP	C	T	0.914894	-0.85441
qShB11-1	11	11916544	12016544	100000	11966544	5.6531e-06	5.24771	ShB-field	NC18	INDAUS	C	T	0.40625	0.59822
qShB11-1	11	12611977	12711977	100000	12661977	9.2457e-06	5.03406	ShB-field	NC18	INDAUS	A	T	0.372093	0.58162
qPN11-2	11	13707162	13864358	157196	13084358	5.933e-06	5.22673	PN_BLUE	AR-gh	INDAUS	A	G	0.0555556	2.62891
qTN11-2	11	12957650	13280234	322584	13230234	5.8025e-07	6.23638	TN_lateBLUE	AR-gh	IND	A	G	0.864198	-1.7519
qTN11-2	11	13180234	13280234	100000	13230234	2.0509e-06	5.68806	TN_lateBLUE	AR-gh	INDAUS	A	G	0.514706	-1.736
qTN11-2	11	14103306	14203306	100000	14153306	1.2027e-06	5.91984	TN_lateBLUE	AR-gh	IND	C	T	0.12987	1.64805
qPN11-2	11	17379259	17479259	100000	17429259	8.052e-06	5.0941	PN_BLUE	AR-gh	IND	A	G	0.0540541	1.62093
qTN11-2	11	17648549	17748549	100000	17698549	4.1292e-06	5.38413	TN_lateBLUE	AR-gh	TRJ	A	G	0.236559	0.88772
qTN11-2	11	17675288	17775288	100000	17725288	8.2188e-07	6.08519	TN_lateBLUE	AR-gh	JAP	C	T	0.284211	0.67661
qPN11-2	11	18355421	18455763	100342	18405421	5.6584e-06	5.24731	PN_BLUE	AR-gh	AUS	C	T	0.0576923	2.09511
qShB11-2	11	16919914	17056542	136628	16998784	4.6525e-06	5.33231	ShB-field	NC18	INDAUS	A	G	0.361538	-0.49142
qShB11-2	11	17406964	17506964	100000	17456964	1.1465e-06	5.94063	ShB-DI	NC-gh	INDAUS	C	T	0.865672	-0.56754
qShB11-2	11	17738946	18024233	285287	17974233	4.0956e-06	5.38768	ShB-DI	NC-gh	IND	C	T	0.0632911	1.0344
qShB11-2	11	18130217	18230217	100000	18180217	7.1701e-06	5.14447	ShB-DI	NC-gh	IND	A	G	0.405063	-0.46697
qShB11-2	11	18130217	18230217	100000	18180217	3.5294e-06	5.4523	ShB-DI	NC-gh	INDAUS	A	G	0.261194	-0.48903
qShB11-2	11	18803919	18903919	100000	18853919	6.9467e-06	5.15822	ShB-field	AR17	TRJ	C	G	0.5	0.87437
qShB11-2	11	18776937	19065774	288837	19015774	1.5732e-07	6.80322	ShB-DI	NC-gh	AUS	C	T	0.314815	-0.70003
qTN12-1	12	2585066	3097001	511935	2635066	3.5182e-07	6.45368	TN_lateBLUE	AR-gh	AUS	A	G	0.618182	-1.6822
qPN12-1	12	2654229	2764947	110718	2714516	4.733e-06	5.32486	PN_BLUE	AR-gh	AUS	A	G	0.333333	1.16176
qPN12-1	12	2761793	2861793	100000	2811793	3.4166e-06	5.46641	PN_BLUE	AR-gh	INDAUS	A	T	0.733871	-1.01296
qTN12-1	12	2761793	2861793	100000	2811793	2.8752e-06	5.54133	TN_lateBLUE	AR-gh	INDAUS	A	T	0.733871	-1.45764
qPN12-1	12	2989227	3112402	123175	3039227	3.9576e-06	5.40257	PN_BLUE	AR-gh	INDAUS	C	T	0.925926	-1.4669
qPN12-1	12	3377093	3477093	100000	3427093	9.0513e-06	5.04329	PN_BLUE	AR-gh	INDAUS	A	C	0.0681818	1.5175
qPN12-1	12	3796524	4029671	233147	3928964	1.4487e-06	5.83902	PN_BLUE	AR-gh	INDAUS	A	C	0.125	1.30745
qTN12-1	12	3878964	3978964	100000	3928964	7.5113e-06	5.12428	TN_lateBLUE	AR-gh	INDAUS	A	C	0.125	1.73386
qTN12-1	12	4088641	4188641	100000	4138641	1.6565e-06	5.78081	TN_lateBLUE	AR-gh	AUS	A	G	0.693878	-1.762
qTN12-1	12	5002002	5102002	100000	5052002	4.5514e-06	5.34185	TN_lateBLUE	AR-gh	INDAUS	C	T	0.938462	-2.2462
qTN12-2	12	10383053	10521852	138799	10467420	5.5375e-06	5.25669	TN_lateBLUE	AR-gh	395	A	G	0.149871	-0.99003
qTN12-2	12	10511719	10611719	100000	10561719	4.1783e-06	5.379	TN_lateBLUE	AR-gh	IND	A	G	0.662338	1.38558
qPN12-2	12	10394663	10686262	291599	10634965	3.1923e-07	6.4959	PN_BLUE	AR-gh	INDAUS	A	G	0.691729	0.95756
qTN12-2	12	10561719	10686262	124543	10634965	1.4636e-08	7.83458	TN_lateBLUE	AR-gh	INDAUS	A	G	0.691729	1.47945
qPN12-2	12	11394663	11686262	291599	11634965	3.1923e-07	5.1959	PN_BLUE	AR-gh	AUS	A	G	0.691729	0.95756
qTN12-2	12	11737888	11837888	100000	11787888	2.4596e-06	5.80914	TN_lateBLUE	AR-gh	IND	C	T	0.896104	2.19569
qTN12-2	12	11737888	11837888	100000	11787888	4.3704e-06	5.35948	TN_lateBLUE	AR-gh	INDAUS	C	T	0.939394	2.30187
qPN12-2	12	12017200	12121979	104779	12071590	2.2049e-06	5.65661	PN_BLUE	AR-gh	IND	C	T	0.883117	1.33361
qShB12	12	16108674	16208822	100148	16158674	4.7572e-07	6.32265	ShB-DI	AR-gh	AUS	C	T	0.911111	-1.2195
qShB12	12	16127580	16468159	340579	16177580	3.5671e-06	5.44768	ShB-field	ARall	AUS	A	G	0.171429	0.714981
qShB12	12	17622178	17730370	108192	17674629	1.6603e-06	5.77981	ShB-DI	AR-gh	INDAUS	A	G	0.0852713	0.95593
qShB12	12	17597534	17979174	381640	17674629	3.9537e-07	6.403	ShB-DI	AR-gh	AUS	A	G	0.22	0.94589
qShB12	12	17747254	17847254	100000	17797254	4.8536e-06	5.31394	ShB-DI	NC-gh	AUS	A	G	0.236364	-0.63228
qPN12-3	12	14110118	14228043	117925	14160118	1.7446e-06	5.7583	PN_BLUE	AR-gh	INDAUS	A	C	0.0970149	1.19432
qTN12-3	12	14477811	14577811	100000	14527811	4.7036e-06	5.32757	TN_lateBLUE	AR-gh	AUS	A	G	0.729167	-1.6442
qTN12-3	12	15743337	15856586	113249	15793337	2.7546e-06	5.55994	TN_lateBLUE	AR-gh	AUS	A	G	0.346154	1.6318
qTN12-3	12	16108435	16208435	100000	16158435	6.5085e-06	5.18652	TN_lateBLUE	AR-gh	AUS	C	T	0.387755	1.58692
qPN12-3	12	16433239	16567112	133873	16483239	6.2337e-07	6.20525	PN_BLUE	AR-gh	AUS	C	T	0.403846	1.28997
qPN12-3	12	16443641	16563126	119485	16513126	2.0111e-07	6.69657	PN_BLUE	AR-gh	INDAUS	A	G	0.945312	-1.5811
qTN12-3	12	16463126	16563126	100000	16513126	2.7371e-06	5.56271	TN_lateBLUE	AR-gh	INDAUS	A	G	0.945312	-2.0764
qTN12-3	12	16463098	16567112	104014	16517112	4.7315e-06	5.325	TN_lateBLUE	AR-gh	AUS	A	G	0.102041	2.2983
qPN12-3	12	16855088	16955088	100000	16905088	4.4183e-06	5.35474	PN_BLUE	AR-gh	AUS	A	G	0.527273	-1.1617
qPN12-3	12	16946030	17046030	100000	16996030	5.3356e-06	5.27282	PN_BLUE	AR-gh	INDAUS	A	T	0.147059	1.03646
qPN12-3	12	17190015	17390046	200031	17240015	3.5576e-06	5.44884	PN_BLUE	AR-gh	INDAUS	C	T	0.75	-1.12996
qTN12-3	12	17457077	17557077	100000	17507077	4.9829e-06	5.25178	TN_lateBLUE	AR-gh	AUS	A	G	0.372549	1.99315
qPN12-3	12	17461882	17563794	101912	17511882	6.1569e-06	5.21064	PN_BLUE	AR-gh	395	G	T	0.21134	-0.68281

## Sheet: Table S5
Table S5: Comparison of the targeted peak SNP reference allele frequency in the selected RDP1 panel to the reference allele frequencies across the five rice subpopulations for the 4,726 O. sativa accessions included in the RiceVarMap v2.0 database (Zhao et al. 2014)
QTL	Chr.	Start of QTL region (bp)	End of QTL region (bp)	Peak SNP (bp)a	Panelb	Refer-ence allelec	Reference allele effectc	Reference allele frequency	Reference allele frequency across O. sativa subpopulations b, d
									IND	AUS	TEJ	TRJ	ARO
qShB1	1	3650475	6013771	3852467	AUS	C	-1.03386	0.777778	100	83.33	100	100	100
qTN1-1	1	18814513	23871743	18864513	AUS	C	1.51158	0.527273	94.4	53.2	100	100	99
qPN1-1	1	17980650	20789712	18692039	AUS	G	1.4299	0.518519	65.7	52.8	100	91.7	99
qTN1-2	1	38561275	41357900	41275767	AUS	C	1.82644	0.367347	18.8	33.5	98.6	93.1	20.8
qPN1-2	1	41677001	41952874	41727001	AUS	A	-2.621	0.945455	52.1	96.3	99.7	93.5	100
↓				41902874	JAP	T	0.9213	0.433862	17.9	25.3	76.5	3.8	77.1
qTN2-1	2	663286	3898253	3096122	TEJ	C	-1.17897	0.884211	28.2	84.4	80.1	91.7	40.6
qPN2-1	2	663286	3208370	3096122	TEJ	C	-1.17897	0.884211	28.2	84.4	80.1	91.7	40.6
qShB2	2	23195252	24805469	24095212	INDAUS	C	0.50935	0.201493	15.8	33.5	92.2	90.7	6.2
qTN2-2	2	23111877	23211877	23161877	TEJ	C	-2.1504	0.947917	8	100	66.7	100	100
qPN2-2	2	22525572	26430368	24663719	TEJ	A	0.77008	0.526882	3.5	2.6	52.7	45.8	25
qShB3-1	3	7054964	9262436	7210477	TRJ	T	-0.92	0.799	96.15	70	66.67	93.75	100
qShB3-2	3	14819510	22780248	15552510	JAP	T	0.77345	0.647059	49.3	92.2	96.5	49.8	96.9
↓				17960988	TRJ	A	-0.93878	0.711111	2.2	6.7	99.7	62.9	74
↓				19749554	TEJ	C	0.85999	0.782609	95.83	90.91	50	100	75
qShB3-3	3	31569875	35543780	32191693	INDAUS	C	1.1578	0.441	12.8	99.6	99.7	96.6	99
↓				34808860	AUS	A	-0.709691	0.53125	34.8	79.2	99.6	99.2	99
qShB4-1	4	4302304	7036317	4352304	AUS	G	-0.717724	0.24	10.7	15.6	94.8	90.9	45.8
qTN4-1	4	12678105	15595957	13078293	IND	G	-1.66315	0.820513	74	98.9	99.7	99.6	99
↓				14591830	JAP	G	0.68802	0.748691	85.5	100	55.7	21.8	67.7
qShB4-2	4	13238768	16035378	13889641	395	T	0.45857	0.873351	56.7	99.6	97.5	87.1	28.1
qTN4-2	4	21832919	21990937	21882919	AUS	C	-1.78589	0.611111	97.7	64.3	99.9	99.8	91.7
↓		28393892	28493892	28443892	INDAUS	CG	-1.8461	0.926471	26.9	92.6	99.9	99.8	100
qPN4	4	20986816	24560603	24460118	INDAUS	A	-1.1156	0.5	10.9	55.4	99.5	98.8	99
↓		24367775	26514418	26425281	AUS	G	-1.61072	0.788462	96.8	70.3	100	99.8	94.8
qShB4-3	4	29559997	31797355	31471017	TRJ	G	-0.94	0.804	98.9	63.6	97	58.1	76
qShB6-1	6	6804694	8440362	8112438	JAP	T	-0.48	0.591	98.9	93.7	61.9	23.8	54.2
qShB6-2	6	21393533	24656415	23884567	TRJ	C	-0.66775	0.612903	95	99.6	82.1	43.7	99
qTN6	6	27119407	27164462	27058472	AUS	T	-2.64046	0.906	99.7	84	100	100	100
qPN6	6	27204808	27304808	27254808	AUS	A	-1.0197	0.770992	99.3	59.5	100	100	96.9
qShB7	7	22723331	25791908	25286267	TRJ	G	-0.83461	0.862	100	100	100	86.1	97.9
qTN8-1	8	9463920	9777576	9513920	IND	A	-1.9135	0.890411	93.3	43.9	79.7	94.2	100
qPN8-1	8	9586995	9899870	9636995	IND	T	-1.33207	0.901235	93.1	47.6	93.3	91.7	100
qShB8-1	8	17404835	19452954	19393988	AUS	A	0.95818	0.884615	96.2	78.4	100	100	99
qTN8-2	8	24971609	25071609	25021609	IND	C	2.101	0.309	37.2	100	99.7	99.2	100
qPN8-2	8	25864572	27370635	27320051	IND	C	0.94461	0.3125	35.4	99.3	97.3	99.4	100
qShB8-2	8	26787346	28440581	28417969	AUS	A	-0.81167	0.265306	78.6	15.6	99.6	99	99
qShB9	9	21000812	22806305	21159446	INDAUS	C	-0.41963	0.609023	76	48	100	100	100
qShB10	10	6072028	10023439	7584959	TRJ	C	-0.9214	0.763441	27.8	1.5	99	71.8	49
qTN10	10	19312710	22648248	19373373	AUS	C	2.81013	0.0925926	27.5	8.6	95.3	42.1	29.2
qPN10	10	19536678	19636678	19586678	AUS	A	1.24263	0.28	91.6	17.8	98.2	99.4	19.8
qPN11-1	11	3366987	7386752	3416987	TRJ	C	-1.2937	0.9059	97.3	99.6	98.7	77.2	100
qTN11-1	11	3999917	4145797	4094702	TRJ	A	0.78532	0.256	2.9	0	86.8	20.2	0
qShB11-1	11	8996571	12711977	10435614	JAP	C	-0.85441	0.914894	99.8	95.2	99.2	84.1	94.8
qTN11-2	11	13180234	14203306	14153306	IND	C	1.64805	0.12987	7.3	83.3	98.4	97.6	99
↓		17648549	17775288	17698549	TRJ	A	0.88772	0.236559	99.8	100	99	41.3	100
qPN11-2	11	13707162	17479259	17429259	IND	GT	-1.62093	0.945946	61.3	15.6	99.3	76.2	47.9
↓		18355421	18455763	18405421	AUS	C	2.09511	0.0576923	61.9	17.5	98.4	99.4	94.8
qShB11-2	11	16919914	19065774	17974233	IND	C	1.0344	0.0632911	7	14.1	89.6	2.8	30.2
qTN12-1	12	2585066	4188641	2635066	AUS	G	1.6822	0.381818	93.4	46.1	98.8	99.6	100
qPN12-1	12	2654229	4029671	2714516	AUS	A	1.16176	0.333333	92.1	38.7	99	99.6	100
qTN12-2	12	7404357	10686262	7454357	AUS	G	-1.83949	0.890909	98	87.5	100	100	100
↓		10561719	12228297	11787888	IND	C	2.19569	0.896104	82.4	99.3	99.6	100	100
qPN12-2	12	7186945	11686262	9285514	AUS	C	1.4834	0.056	5.6	4.1	89.7	89.5	54.2
↓		10394663	12345211	12071590	IND	C	1.33361	0.883117	81	100	99.6	100	100
qTN12-3	12	14477811	17557077	15793337	AUS	G	-1.6318	0.346154	49	49.1	96.6	82.1	90.6
qPN12-3	12	14110118	17563794	16483239	AUS	T	-1.28997	0.403846	54.7	54.3	80.3	55.2	28.1
qShB12	12	16108674	17979174	17674629	AUS	G	-0.94589	0.78	99	83.6	99.9	100	100
a O. sativa SNPs are identified by their physical location based on the Os-Nipponbare-Reference-IRGSP-1.0 assembly (Kawahara et al. 2013)
b The panels are defined as the complete Rice Diversity Panel 1 (395). The O. sativa subpopulation groups, tropical japonica (TRJ), temperate japonica (TEJ), aus (AUS) and indica (IND). The two O. sativa subspecies indica (INDAUS) comprised of IND and AUS combined, and subspecies japonica (JAP) comprised of TEJ and TRJ. QTL were often identified in GWA-mapping of more than one population (e.g., i…
c The reference allele based on the Os-Nipponbare-Reference-IRGSP-1.0 assembly (Kawahara et al. 2013). A negative allele effect at a ShB locus reflects reduced disease severity, or increased tolerance. A negative allele effect at a TN or PN locus reflects a reduction in tiller number or panicle number
d The reference allele based on the Os-Nipponbare-Reference-IRGSP-1.0 assembly (Kawahara et al., 2013) and the rice subpopulation reference allele frequencies were extracted from the RiceVarMap v2.0 database (Zhao et al., 2015) for the targeted SNPs except for SNP01_3852467 and SNP03_07210477 which were not in the RiceVarMap database, thus the allele frequencies were extracted from the Rice SNP-S…

## Sheet: Table S6
Table S6: A summary of quantitative trait loci (QTL) for sheath blight resistance reported in other GWA and biparental studies that were in the same regions as the ShB GWA-QTL reported in this study. [QTL identified in biparental populations are based on reviews by Jia et al. (2009), Molla et al. (2020) and Srinivasachary et al. (2011).]
QTL	Chr	Start of QTL region (bp)	End of QTL region (bp)	Peak SNP (bp)a	QTL name	Flanking markers or peak marker	Marker Mb position based on Nipponbare (MSU7)	Resistant parentb	Susceptible parentb	Populationc	LOD value or phenotypic variance	Reference
qShB1	1	3650475	6013771	3852467	qshb1.1	RM151	5.559	ARC10531 (Ind)	BPT-5204 (Ind)	210 F2	10.7	Yadav et al. (2015)
↓					qSB-1	RG532x	5.761	TeQing (Ind)	Lemont (Jap)	300 RILs F10:11	3.8	Pinson et al. (2005)
↓					qSB1	not reported				GWA (IND panel)		Rosas et al. (2018)
↓					qVSC105	SNP01_5.477	5.457-7.469			GWA (240 RDP2 IND panel)		Oreiro et al. (2020)
↓					d SB1	Blocks 637-761	4.733-5.925			d GWA (259 most Chinese IND)-seed, tiller, boot		Wang et al. (2021)
qShB2	2	23195252	24805469	24095212	qsbr_2.1	RM8254-RM8252	19.749-20.753	MCR10277 (Ind)	Cocodrie (Jap)	197 DH	3.4-29.7	Nelson et al. (2012)
↓					qSBR2-3	RM7245-RM5303	26.449-29.839	RSB03	.HH1B	121 RIL	3.3	Fu et al. (2011)
↓					qSB2	not reported				GWA (TRJ panel)		Rosas et al. (2018)
↓					qShB2-mc	RM341 (SNP02_25.157-SNP02_29.019	25.107-29.149			RMC GWA		Jia et al. (2012), Table S7
↓					d SB2	Blocks 9498-9648	24.011-24.736			d GWA (259 most Chinese IND)-seed, tiller, boot		Wang et al. (2021)
qShB3-1	3	7054964	9262436	7210477	qSBR3-1	RM251	9.95	Tetep (Ind)	HP2216 (Ind)	127 RIL (F2:10)	3	Channamallikarjuna et al. (2010)
↓					qShB3	RM232–RM282	9.756-12.409	O. nivara (IRGC104705)	Bengal (Jap)	253 BC2F2	5.4	Eizenga et al. (2013)
↓					d SB3-1	Blocks 11945-12381	7.037-9.124			d GWA (259 Chinese IND)-seed, tiller, boot		Wang et al. (2021)
qShB3-2	3	14819510	22780248	15552510	qSB-3		16.422-16.553			GWA		Chen et al. (2019)
↓				17960988	SAL5		16.203–16.251			GWA (IND panel)		Zhang et al. (2019a)
↓				19749554	qSB-3-1	RM5626-RM426	24.866-27.596	Jasmine 85 (Ind)	Lemont (Jap)	250 F5 RILs	2.6–2.8	Liu et al. (2009)
↓					d SB3-2	Blocks 13206-15186	15.613-22.762			d GWA (259 most Chinese IND)-seed, tiller, boot		Wang et al. (2021)
qShB3-3	3	31569875	35543780	32191693	qSBR-3	G249-G164	30.322-34.238	ZhaiYeQing 8 (ZYQ8) (Ind)	JingXi17 (JX17) (Jap)	127 DH	2.4–2.5	Kunihiro et al. (2002)
↓				34808860	qHZaLH3	RM143-RM514	33.191-35.288	TN1 (Ind)	CJ06 (Jap)	116 DH	none	Zeng et al. (2015)
↓					SAL7		33.181–33.294			GWA (JAP panel)		Zhang et al. (2019a)
↓					qShB3	S3_33657106-S3_35750342	33.657-35.750	DeeGeoWooGen (Ind)	BHA_PI653419 (Ind)	236 F8 RILs	7.02	Goad et al. (2020)
↓					qRTL3	RM570	35.596	Jarjan (Ind)	Koshihikari (Jap)	BIL	3.5	Taguchi-Shiobara et al. (2013)
↓					qRTL3	RM16200	35.888	Jarjan (Ind)	Koshihikari (Jap)	BIL	5.9	Taguchi-Shiobara et al. (2013)
↓					qSB-3-3	RM85	36.348	Jasmine 85 (Ind)	Lemont (Jap)	250 F5 RILs	2.8	Liu et al. (2009)
↓					qSB3	not reported				GWA (IND panel)		Rosas et al. (2018)
↓					d SB3-3	Blocks 16280-16570	31.980-34.655			d GWA (259 most Chinese IND)-seed, tiller, boot		Wang et al. (2021)
qShB4-1	4	4302304	7036317	4352304	qVSC401	SNP04_1.793	SNP04_1.793			GWA (240 RDP2 IND panel)		Oreiro et al. (2020)
↓					d SB4-1	Blocks 17959-18554	4.302-7.008			d GWA (259 most Chinese IND)-seed, tiller, boot		Wang et al. (2021)
qShB4-2	4	13238768	16035378	13889641	qShB4-mc	RM185-RM1359	18.752-20.033	O. meridionalis	Lemont (Jap)	258 BC2F2	9.1	Eizenga et al. (2015)
					SAL9		17.248–17.355			GWA (whole panel)		Zhang et al. (2019a)
					qSB4	not reported				GWA (IND panel)		Rosas et al. (2018)
↓					d SB4-2	Blocks 19672-20176	13.308-15.303			d GWA (259 most Chinese IND)-seed, tiller, boot		Wang et al. (2021)
qShB4-3	4	29559997	31797355	31471017	qSBR4	RM3288-RM7187	27.543-27.651	RSB03	HH1B	121 RIL	3.8	Fu et al. (2011)
↓					qSB-4	RG143-RG214	31.849-33.849	TeQing_(Ind)	Lemont (Jap)	255 F4	2.8	Li et al. (1995)
↓					qSB-4-2	RZ590x	32.635	TeQing (Ind)	Lemont (Jap)	300 RILs F10:11	4.6	Pinson et al. (2005)
↓					qShB4-mc	RM8217 (SNP04_24.220-SNP04_28.372	24.170-28.422			RMC GWA		Jia et al. (2012), Table S7
↓					d SB4-3	Blocks 21927-22332	29.627-31.778			d GWA (259 most Chinese IND)-seed, tiller, boot		Wang et al. (2021)
qShB6-1	6	6804694	8440362	8112438	qSB6_2	RM6917	4.069			GWA		Sun et al. (2014)
↓					qShB6	RM253–RM3431	5.426-8.746	O. nivara (IRGC104705)	Bengal (Jap)	253 BC2F2	21.2	Eizenga et al. (2013)
↓					qRTL6	RM2615	5.96	Jarjan (Ind)	Koshihikari (Jap)	BIL	2.9	Taguchi-Shiobara et al. (2013)
↓					qSB-6-1	G200	6.487	TeQing (Ind)	Lemont (Jap)	300 RILs F10:11	2.3	Pinson et al. (2005)
↓					qShB6	RM3431–RM3183	8.746-12.448	O. nivara (IRGC100898)	Bengal (Jap)	252 BC2F2	7.8	Eizenga et al. (2013)
↓					qShB6-2	S6_8057485- S6_16481013	8.057-16.481	DeeGeoWooGen (Ind)	SH_PI653435 (Ind)	184 F8 RILs	5.02	Goad et al. (2020)
↓					d SB6-1	Blocks 29592-29715	6.782-7.708			d GWA (259 most Chinese IND)-seed, tiller, boot		Wang et al. (2021)
qShB6-2	6	21393533	24656415	23884567	qSB-6		19.789-22.532			GWA		Chen et al. (2019)
↓					SAL12		22.541–22.604			GWA (whole panel)		Zhang et al. (2019a)
↓					qSB6_3	RM5371	25.826			GWA		Sun et al. (2014)
↓					qRTL6	RM6395	25.997	Jarjan (Ind)	Koshihikari (Jap)	BIL	5.8	Taguchi-Shiobara et al. (2013)
↓					qSB-6-2	RZ508	30.946	TeQing (Ind)	Lemont (Jap)	300 RILs F10:11	4.3	Pinson et al. (2005)
↓					d SB6-2	Blocks 32731-33276	21.523-23.891			d GWA (259 most Chinese IND)-seed, tiller, boot		Wang et al. (2021)
qShB7	7	22723331	25791908	25336267	qSBR7-1	RM3691-RM336	19.226-21.872	Tetep (Ind)	HP2216 (Ind)	127 RIL (F2:10)	3.7–5.4	Channamallikarjuna et al. (2010)
↓					qshb7.2	RM2163-RM10	19.511-22.189	ARC10531 (Ind)	BPT-5204 (Ind)	210 F2	6.7	Yadav et al. (2015)
↓					qshb7.1	RM6152	22.128	ARC10531 (Ind)	BPT-5204 (Ind)	210 F2	8.8	Yadav et al. (2015)
↓					qSBR7	RM1132-RM473	23.986-25.458	RSB03	HH1B	121 RIL	3.3	Fu et al. (2011)
↓					qSB-7		26.299			GWA		Chen et al. (2019)
↓					qShB7-mc	SNP07_20.523-SNP07_21.309	20.396-21.360			RMC GWA		Jia et al. (2012), Table S7
↓					d SB7	Blocks 38367-38760	22.291-24.682			d GWA (259 most Chinese IND)-seed, tiller, boot		Wang et al. (2021)
qShB8-1	8	17404835	19452954	19393988	qSBR8	RM8264-RM1109	19.836-20.486	RSB03	HH1B	121 RIL	4.2	Fu et al. (2011)
↓					qSBR8-1	RM210	22.475	Tetep (Ind)	HP2216 (Ind)	127 RIL (F2:10)	3.1	Channamallikarjuna et al. (2010)
↓					d SB8-1	Blocks 44236-44684	18.049-19.249			d GWA (259 most Chinese IND)-seed, tiller, boot		Wang et al. (2021)
qShB8-2	8	26787346	28440581	28417969	qSB-8-2	R662	27.834	TeQing (Ind)	Lemont (Jap)	300 RILs F10:11	0.6	Pinson et al. (2005)
↓					d SB8-2	Blocks 45868-46094	26.753-28.326			d GWA (259 most Chinese IND)-seed, tiller, boot		Wang et al. (2021)
qShB9	9	21000812	22806305	21159446	qSB-9	C472-RM242	14.842-18.811	Minghui 63 (Ind)	Zhenshan 97 (Ind)	240 RILs	2.3–2.5	Han et al. (2002)
↓					qSBR9-1	RM257	17.721	Tetep (Ind)	HP2216 (Ind)	192 F2	2.7	Channamallikarjuna et al. (2010)
↓					qShB9-2	RM257-RM215	17.721-21.190	O. meridionalis	Lemont (Jap)	258 BC2F2	4.1	Eizenga et al. (2015)
↓					qshb9.1	RM257	17.721	ARC10531 (Ind)	BPT-5204 (Ind)	210 F2	5.9	Yadav et al. (2015)
↓					SAL18		18.082-18.092			GWA (JAP panel)		Zhang et al. (2019a)
↓					qRTL9	RM6251	19.181	Jarjan (Ind)	Koshihikari (Jap)	BIL	3.1	Taguchi-Shiobara et al. (2013)
↓					qShB9	RM553-BHR09_20682114	19.325-20.682	O. nivara	LaGrue (Jap)	220 BC2F2	3.4	Eizenga et al. (2022)
↓					qSB-9	RM201-RM205	20.175-22.721	TeQing (Ind)	Lemont (Jap)	115 F2 clones	3.0-4.0	Tan et al. (2005)
↓					qSB-9TQ	CY-85 -Y86	21.37-21.52	TeQing (Ind)	Lemont (Jap)	235 CSSLs (BC6F3)	_	Zuo et al. (2014a)
↓					qSB-9-2	RM245	22.275	Jasmine85 (Ind)	Lemont (Jap)	250 F5 RILs	17.3-19.9	Liu et al. (2009)
↓					qshb9.2	RM205	22.721	ARC10531 (Ind)	BPT-5204 (Ind)	210 F2	7	Yadav et al. (2015)
↓					q9-5	not reported	approx. 22.3			GWA (tropical japonica panel)		Rosas et al. (2018)
↓					q9-4/q9-5	not reported	approx. 22.8			GWA (IND panel)		Rosas et al. (2018)
qShB10	10	6072028	10023439	7584959	SAL20		9.227–9.327			GWA (JAP panel)		Zhang et al. (2019a)
↓					qSB10	RM311	9.819			GWA		Sun et al. (2014)
↓					qShB10-mc	RM25289-RM271	11.965-16.708	O. meridionalis	Lemont (Jap)	258 BC2F2	40.8	Eizenga et al. (2015)
↓					qShB10-mc	SNP10_8.517-SNP10_12.850	8.467-12.900			RMC GWA		Jia et al. (2012), Table S7
↓					d SB10	Blocks 52292-53371	6.360-9.738			d GWA (259 most Chinese IND)-seed, tiller, boot		Wang et al. (2021)
qShB11-1	11	8996571	12711977	10435614	qShB11.2-TX	RM536–RM229	8.991-18.874	Jasmine 85 (Ind)	Lemont (Jap)	216 RIL	3.3	Liu et al. (2013)
↓					qShB11	RM536	8.991	O. nivara (IRGC104705)	Bengal (Jap)	253 BC2F2	4.2	Eizenga et al. (2013)
↓					qSBR11-3	RM202	9.007	Tetep (Ind)	HP2216 (Ind)	127 RIL (F2:10)	4.4	Channamallikarjuna et al. (2010)
↓					qMLL1114	SNP11_14.460	14.371-14.840			GWA (240 RDP2 IND panel)		Oreiro et al. (2020)
↓					d SB11-1	Blocks 57196-57747	9.469-11.713			d GWA (259 most Chinese IND)-tiller		Wang et al. (2021)
qShB11-2	11	16919914	19065774	17974233	qSBR-11	CT44-CT224	18.274-18.874	ZhaiYeQing 8 (ZYQ8) (Ind)	JingXi17 (JX17) (Jap)	127 DH	2.8	Kunihiro et al. (2002)
↓					qSBR11-2	RM209	18.274	Tetep (Ind)	HP2216 (Ind)	127 RIL (F2:10)	2.7	Channamallikarjuna et al. (2010)
↓					qSB11_1	RM209	18.274			GWA		Sun et al. (2014)
↓					qShB11_2-mc	SNP11_14.205-SNP11_17.854	14.141-17.904			RMC GWA		Jia et al. (2012), Table S7
↓					d SB11-2	Blocks 59120-59324	16.904-17.906			d GWA (259 most Chinese IND)- tiller, boot		Wang et al. (2021)
qShB12	12	16108674	17979174	17674629	qSBD-12-2	RM1246-D1252	19.115-20.100	Yangdao 4 (Ind)	Lemont (Jap)	190 F2	3.74	Wen et al. (2015)
↓					qShB12-mc	SNP12_16.536-SNP12_19.459	16.536-19.509			RMC GWA		Jia et al. (2012), Table S7
↓					d SB12	Blocks 65223-65408	16.196-17.637			d GWA (259 most Chinese IND)-seed, tiller, boot		Wang et al. (2021)
a O. sativa SNPs are identified by their physical location based on the the Os-Nipponbare-Reference-IRGSP-1.0 assembly (Kawahara et al., 2013).
b Ind is the O. sativa subspecies indica and Jap is the O. sativa subspecies japonica
c The abbreviations for the population types are: backcross inbred line (BIL), recombinant inbred line (RIL), doubled haploid (DH), chromosomal segment substitution lines (CSSL) and genome-wide association mapping panel (GWA)
d Overlapping GWA-QTL from Wang et al. (2021) are labeled based on the GWA QTL identfied in this study, i.e. "SB1" is in the "qShB1" region in this study. The overlaps were identified using the haplotype-based GWAS of ShB resistant reported in Supplementary Table S7 for the "Seedling Blup", "Tillering Blup" and "Booting Blup", identified as seed, tiller and boot, respectively, in the "Population"…

## Sheet: Table S7 
Table S7: List of all the significant peak SNPs for ShB identified by the GWA analyses of the RDP1 (present data) and RMC using the ShB-DI LSmeans reported in Jia et al. (2012) and the genotypes for 167 RMC accessions based on 3,200,320 SNPs. The RDP1 GWA-QTL and previously reported SSR markers significantly associated with ShB (Jia et al. 2012) are listed in the first column. The "RMC SNP GWA QT…
RDP1 GWA-QTL (gray) & RMC SSR GWA QTL (magenta)	RMC SNP GWA QTL	Chromo-some	Start of QTL region (bp)	End of QTL region (bp)	QTL length (bp)	Peak SNP	Peak_value	-log10(p)	Trait	Study location, year	Panel	Allele 1	Allele 2	Allele 1 frequency	Allele 1 effect
		1	715400	815421	100021	765400	2.6345e-06	5.5793	ShB-field	AR17	395	A	C	0.318612	0.58482
		1	1385490	1485490	100000	1435490	8.9436e-06	5.04849	ShB-field	ARall	395	A	G	0.48	-0.37497
		1	1393131	1493263	100132	1443131	4.4659e-06	5.35009	ShB-field	ARall	JAP	A	G	0.689655	-0.56072
		1	1393258	1493263	100005	1443258	7.7988e-06	5.10797	ShB-field	ARall	TEJ	A	G	0.432099	-0.65735
qShB1		1	3650475	3902467	251992	3852467	4.44848e-06	5.35179	ShB-field	AR17	AUS	C	T	0.777778	-1.03386
qShB1		1	4256158	4356158	100000	4306158	2.1822e-06	5.66111	ShB-DI	AR-gh	IND	A	T	0.886076	-0.90786
qShB1		1	5409005	5509005	100000	5459005	1.74512e-06	5.75817	ShB-field	AR17	AUS	A	G	0.944444	-1.47728
qShB1		1	5737902	5990424	252522	5925115	1.07041e-06	5.97045	ShB-field	AR17	AUS	A	G	0.805556	1.42172
qShB1		1	5913771	6013771	100000	5963771	6.1176e-06	5.21342	ShB-field	NC18	JAP	A	G	0.946524	0.66314
		1	7939671	8097010	157339	8047010	4.69746e-06	5.32814	ShB-field	AR17	AUS	C	T	0.277778	1.17265
		1	11672165	11798762	126597	11748762	7.5731e-07	6.12073	ShB-DI	RMC	all_167	A	G	0.780303	-0.12346
		1	11698762	11798762	100000	11748762	6.2986e-07	6.20076	ShB-DI	RMC	INDAUS	A	G	0.64557	-0.12023
		1	11917321	12017321	100000	11967321	9.8289e-07	6.0075	ShB-field	AR16	TRJ	G	T	0.134831	1.13672
		1	12133012	12233012	100000	12183012	1.74512e-06	5.75817	ShB-field	AR17	AUS	C	G	0.0555556	1.47728
		1	12878822	12978822	100000	12928822	7.6753e-06	5.1149	ShB-field	AR17	TRJ	A	G	0.0638298	-1.3032
		1	13509880	13609880	100000	13559880	5.889e-06	5.22996	ShB-field	ARall	IND	C	T	0.220339	-0.89405
		1	15410367	15510367	100000	15460367	6.8164e-07	6.16644	ShB-field	ARall	JAP	C	T	0.766871	-0.54705
		1	18866131	18966131	100000	18916131	6.2915e-06	5.20125	ShB-DI	NC-gh	AUS	A	G	0.44898	0.62013
		1	19549757	19649757	100000	19599757	6.6192e-07	6.17919	ShB-DI	AR-gh	AUS	A	C	0.4	0.79666
		1	19846231	19946231	100000	19896231	2.8007e-06	5.55273	ShB-DI	AR-gh	AUS	A	G	0.296296	0.73646
		1	21020268	21120268	100000	21070268	3.8936e-06	5.40965	ShB-field	AR17	INDAUS	A	C	0.876289	-1.068
RM11229 (22.6 Mb)		1	23014951	23114951	100000	23064951	3.0898e-06	5.51007	ShB-field	AR17	AUS	A	G	0.0909091	-1.53727
		1	23769609	24037695	268086	23987695	6.39065e-06	5.19446	ShB-field	ARall	AUS	A	G	0.878788	1.02612
		1	24005386	24105386	100000	24055386	1.5535e-06	5.80869	ShB-DI	RMC	INDAUS	A	G	0.618182	0.13175
RM237 (27.1 Mb)		1	27014051	27114051	100000	27064051	6.6508e-06	5.17713	ShB-DI	RMC	AUS	A	G	0.380952	0.14748
		1	27499909	27599909	100000	27549909	5.07203e-06	5.29482	ShB-field	AR17	AUS	A	G	0.8	1.1429
		1	31255508	31355508	100000	31305508	3.2582e-06	5.48702	ShB-field	AR16	IND	A	G	0.461538	0.75645
	qShB1-mc	1	33672256	33772256	100000	33722256	9.271e-06	5.03287	ShB-DI	RMC	INDAUS	C	T	0.580247	0.11458
	qShB1-mc	1	33907250	34007250	100000	33957250	5.5792e-06	5.25343	ShB-DI	AR-gh	395	C	T	0.898172	-0.63983
	qShB1-mc	1	34031831	34131831	100000	34081831	1.1877e-06	5.92529	ShB-DI	RMC	all_167	C	T	0.568	0.15076
	qShB1-mc	1	34031831	34131831	100000	34081831	1.108e-06	5.95546	ShB-DI	RMC	INDAUS	C	T	0.231884	0.13957
	qShB1-mc	1	34159984	34260005	100021	34210005	5.0059e-06	5.30052	ShB-DI	RMC	IND	A	T	0.333333	0.16239
		1	34252279	34352279	100000	34302279	4.88465e-06	5.31117	ShB-field	ARall	AUS	A	G	0.0882353	-0.863364
		1	34345427	34445427	100000	34395427	6.5838e-06	5.18152	ShB-field	AR16	JAP	C	T	0.891429	-0.95888
		1	34345427	34445427	100000	34395427	9.1196e-06	5.04002	ShB-field	AR16	TRJ	C	T	0.771084	-0.91256
		1	35644411	35744411	100000	35694411	8.1117e-06	5.09089	ShB-field	AR16	JAP	A	T	0.263158	0.60779
		1	37739741	37839741	100000	37789741	1.7177e-06	5.76505	ShB-DI	AR-gh	IND	C	T	0.0875	1.00783
		1	38368739	38468739	100000	38418739	1.7137e-06	5.76607	ShB-DI	RMC	all_167	A	G	0.911765	-0.16079
		1	38503530	38770741	267211	38720741	8.62819e-06	5.06408	ShB-field	AR17	AUS	C	T	0.138889	-1.21365
		1	39692801	39792801	100000	39742801	4.8729e-07	6.31221	ShB-DI	RMC	INDAUS	C	T	0.884058	-0.19809
		1	39727690	39827690	100000	39777690	6.991e-06	5.15546	ShB-DI	AR-gh	INDAUS	C	G	0.0827068	0.84004
		2	562904	932420	369516	612904	3.013e-07	6.521	ShB-DI	AR-gh	AUS	C	T	0.672727	-0.78152
		2	862496	962496	100000	912496	2.9723e-06	5.52691	ShB-DI	RMC	AUS	A	G	0.590909	-0.14497
		2	2629774	2729774	100000	2679774	6.277e-06	5.20225	ShB-DI	RMC	IND	G	T	0.673913	0.11046
		2	5591387	5691387	100000	5641387	7.0264e-06	5.15327	ShB-DI	RMC	AUS	C	G	0.772727	-0.17316
		2	6164219	6386311	222092	6336311	1.74512e-06	5.75817	ShB-field	AR17	AUS	C	T	0.944444	-1.47728
		2	7301007	7401007	100000	7351007	4.992e-06	5.30173	ShB-DI	NC-gh	AUS	A	G	0.707317	0.59261
		2	7434912	7534912	100000	7484912	2.5582e-07	6.59207	ShB-field	AR16	TRJ	A	G	0.337209	0.83683
		2	7434912	7534912	100000	7484912	3.4561e-08	7.46141	ShB-field	ARall	TRJ	A	G	0.32967	0.68355
		2	8820617	8920617	100000	8870617	9.2405e-07	6.0343	ShB-DI	RMC	all_167	A	G	0.208791	0.1716
		2	8834262	8934262	100000	8884262	6.1514e-06	5.21103	ShB-field	AR17	INDAUS	A	G	0.770115	-1.306
		2	10536983	10636983	100000	10586983	2.4286e-06	5.61464	ShB-DI	AR-gh	INDAUS	A	G	0.0827068	0.84622
		2	12930907	13030907	100000	12980907	6.6043e-06	5.18017	ShB-DI	AR-gh	IND	C	T	0.1125	0.87915
		2	12930907	13030907	100000	12980907	3.2093e-06	5.49359	ShB-DI	AR-gh	INDAUS	C	T	0.155556	0.6802
		2	13053253	13153253	100000	13103253	2.04654e-08	7.68898	ShB-field	AR17	AUS	A	G	0.0689655	1.5564
		2	16846326	16946326	100000	16896326	8.7481e-06	5.05809	ShB-DI	RMC	AUS	C	T	0.421053	0.16445
		2	17459097	17559097	100000	17509097	5.06424e-06	5.29549	ShB-field	ARall	AUS	A	G	0.0909091	-0.875501
RM341 (19.3 Mb)		2	18177273	18277273	100000	18227273	1.74512e-06	5.75817	ShB-field	AR17	AUS	A	T	0.0555556	1.47728
		2	20553961	20653961	100000	20603961	3.6208e-06	5.4412	ShB-field	AR16	IND	A	G	0.185185	-0.80263
		2	21041685	21141685	100000	21091685	2.6808e-06	5.57174	ShB-DI	AR-gh	IND	A	T	0.0875	0.99184
qShB2		2	23195252	23295252	100000	23245252	9.2291e-06	5.03484	ShB-field	AR16	395	G	T	0.0552147	0.90416
qShB2		2	23195252	23295252	100000	23245252	9.2291e-06	5.03484	ShB-field	AR16	395	C	T	0.138462	-0.026148
qShB2		2	23462837	23562837	100000	23512837	5.201e-06	5.28391	ShB-field	ARall	TEJ	C	T	0.107143	1.01238
qShB2		2	24045096	24145212	100116	24095212	2.6375e-06	5.57881	ShB-DI	NC-gh	INDAUS	C	T	0.201493	0.50935
qShB2		2	24606666	24706666	100000	24656666	4.8291e-06	5.31613	ShB-DI	AR-gh	IND	A	G	0.875	-0.816
qShB2		2	24606666	24706666	100000	24656666	7.6014e-06	5.11911	ShB-DI	AR-gh	INDAUS	A	G	0.888889	-0.66779
qShB2		2	24687692	24805469	117777	24737692	5.121e-06	5.29065	ShB-DI	NC-gh	TRJ	A	C	0.255319	0.5969
	qShB2-mc	2	25107461	25207461	100000	25157461	2.702e-06	5.56831	ShB-DI	RMC	AUS	A	G	0.4375	0.17011
	qShB2-mc	2	25144166	25246797	102631	25196797	2.3148e-06	5.63549	ShB-DI	RMC	all_167	C	T	0.141593	0.13479
	qShB2-mc	2	25299432	25399432	100000	25349432	2.3549e-06	5.62803	ShB-DI	RMC	JAP	A	G	0.238095	-0.14959
	qShB2-mc	2	27260797	27360797	100000	27310797	1.74512e-06	5.75817	ShB-field	AR17	AUS	C	T	0.944444	-1.47728
	qShB2-mc	2	28685890	29068907	383017	28862779	1.9923e-06	5.70065	ShB-DI	RMC	INDAUS	A	T	0.12	0.18053
	qShB2-mc	2	28739811	29135025	395214	28916843	1.4903e-06	5.82673	ShB-DI	RMC	AUS	A	T	0.692308	-0.15572
	qShB2-mc	2	28629498	29148867	519369	29018907	1.2222e-06	5.91286	ShB-DI	RMC	all_167	A	G	0.12963	0.15474
		2	34322947	34422947	100000	34372947	8.3966e-06	5.0759	ShB-DI	AR-gh	INDAUS	C	T	0.866667	-0.57505
		2	35172095	35272095	100000	35222095	3.1826e-06	5.49722	ShB-DI	NC-gh	395	C	T	0.65252	-0.35164
		3	1197320	1386816	189496	1282029	8.5494e-08	7.06806	ShB-DI	AR-gh	TRJ	A	G	0.642105	-0.7431
		3	1989133	2089133	100000	2039133	3.94502e-06	5.40395	ShB-field	AR17	AUS	C	T	0.1	1.27682
		3	2258566	2358566	100000	2308566	6.2037e-06	5.20735	ShB-DI	RMC	IND	C	T	0.25	0.13598
		3	2418028	2518028	100000	2468028	2.5513e-06	5.59324	ShB-field	NC18	TEJ	A	C	0.0618557	0.84872
		3	5320329	5420329	100000	5370329	4.3465e-06	5.36186	ShB-DI	NC-gh	TRJ	G	T	0.439024	0.50107
		3	5647685	5747685	100000	5697685	4.5954e-06	5.33768	ShB-DI	NC-gh	IND	G	T	0.716216	-0.52186
qShB3-1		3	7054964	7450707	395743	7104964	1.6762e-06	5.77567	ShB-field	ARall	TRJ	C	T	0.550562	-0.58456
qShB3-1		3	7160477	7299421	138944	7210477	1.4945e-06	5.8255	ShB-field	AR17	TRJ	G	T	0.180851	0.92085
qShB3-1		3	7160477	7260477	100000	7210477	4.7209e-06	5.32598	ShB-field	ARall	395	G	T	0.0958084	0.55745
qShB3-1		3	7898436	7998436	100000	7948436	4.6162e-06	5.33572	ShB-field	ARall	TRJ	C	T	0.617021	0.56535
qShB3-1		3	7904405	8004405	100000	7954405	9.38811e-06	5.02742	ShB-field	ARall	AUS	C	T	0.117647	-0.787567
qShB3-1		3	8148254	8248254	100000	8198254	3.2567e-06	5.48722	ShB-DI	NC-gh	TEJ	C	T	0.884211	0.64604
qShB3-1		3	8262398	8362398	100000	8312398	7.3008e-06	5.13663	ShB-field	ARall	TRJ	A	G	0.549451	0.55223
qShB3-1		3	9162436	9262436	100000	9212436	3.55846e-06	5.44874	ShB-field	AR17	AUS	A	C	0.138889	1.15675
		3	12126021	12226021	100000	12176021	6.1866e-06	5.20855	ShB-DI	AR-gh	INDAUS	A	C	0.0592593	0.87664
qShB3-2		3	14819510	14919510	100000	14869510	4.4509e-07	6.35155	ShB-DI	NC-gh	395	A	G	0.0477454	-0.58817
qShB3-2		3	15500152	15602957	102805	15552510	2.6024e-06	5.58463	ShB-DI	AR-gh	JAP	C	T	0.352941	-0.77345
qShB3-2		3	15892949	15992949	100000	15942949	2.66926e-05	4.57361	ShB-field	NC18	AUS	A	T	0.0925926	-0.792429
qShB3-2		3	16105829	16205829	100000	16155829	8.03968e-06	5.09476	ShB-field	AR17	AUS	A	G	0.0833333	1.32616
qShB3-2		3	16432551	16676859	244308	16482563	4.2507e-06	5.37154	ShB-DI	NC-gh	AUS	A	G	0.588235	0.60136
qShB3-2		3	16577397	16677397	100000	16627397	2.554e-06	5.59278	ShB-DI	RMC	AUS	C	T	0.444444	0.19303
qShB3-2		3	16794104	16894104	100000	16844104	5.4961e-06	5.25995	ShB-field	AR16	IND	C	T	0.351852	-1.2419
qShB3-2		3	16832915	16932915	100000	16882915	6.3415e-06	5.19781	ShB-DI	NC-gh	INDAUS	C	G	0.465649	-0.53669
qShB3-2		3	16855734	17005238	149504	16906629	4.1537e-06	5.38156	ShB-DI	NC-gh	IND	A	G	0.708861	-0.67479
qShB3-2		3	17877900	17977900	100000	17927900	7.5911e-06	5.1197	ShB-field	AR16	TEJ	C	T	0.78022	0.80964
qShB3-2		3	17857344	18121940	264596	17947633	2.4889e-08	7.60399	ShB-DI	AR-gh	JAP	G	T	0.132979	0.98951
qShB3-2		3	17720981	20961684	3240703	17960988	2.707e-10	9.56751	ShB-DI	AR-gh	TRJ	A	C	0.711111	-0.93878
qShB3-2		3	18221847	18321847	100000	18271847	7.9665e-06	5.09873	ShB-field	AR16	TEJ	A	T	0.821429	1.10883
qShB3-2		3	18576291	18683224	106933	18633224	7.5901e-06	5.11975	ShB-DI	AR-gh	JAP	C	T	0.173684	0.86575
qShB3-2		3	19054751	19169809	115058	19104751	1.9544e-06	5.70899	ShB-field	AR16	TEJ	A	C	0.114943	-1.1243
qShB3-2		3	19676242	19776242	100000	19726242	8.4186e-06	5.07476	ShB-DI	AR-gh	395	A	G	0.066313	0.79362
qShB3-2		3	19699554	19799554	100000	19749554	3.2986e-06	5.48167	ShB-field	AR16	JAP	C	G	0.850829	0.73456
qShB3-2		3	19677065	19799554	122489	19749554	7.6483e-07	6.11644	ShB-field	AR16	TEJ	C	G	0.782609	0.85999
qShB3-2		3	19772367	19947777	175410	19896828	4.9958e-06	5.30139	ShB-DI	AR-gh	JAP	A	G	0.918129	-1.0984
qShB3-2		3	20255422	20355541	100119	20305422	8.6844e-06	5.06126	ShB-DI	AR-gh	JAP	A	G	0.79235	-0.80962
qShB3-2		3	20585449	20686513	101064	20635449	4.6261e-07	6.33478	ShB-DI	AR-gh	JAP	A	G	0.079096	1.09547
qShB3-2		3	20807821	20961684	153863	20892305	6.5285e-07	6.18519	ShB-DI	AR-gh	JAP	A	G	0.872928	-0.97845
qShB3-2		3	21850183	21950183	100000	21900183	3.74467e-08	7.42659	ShB-field	AR17	AUS	C	T	0.914286	-1.54861
qShB3-2		3	22287263	22387263	100000	22337263	1.74512e-06	5.75817	ShB-field	AR17	AUS	A	G	0.0555556	1.47728
qShB3-2		3	22680248	22780248	100000	22730248	2.9921e-06	5.52402	ShB-field	NC18	TRJ	C	T	0.636364	-0.48997
		3	24238479	24338479	100000	24288479	1.4089e-06	5.85112	ShB-DI	RMC	AUS	C	G	0.285714	0.17809
		3	24445082	24545082	100000	24495082	5.3426e-06	5.27225	ShB-DI	NC-gh	IND	A	G	0.820513	-0.67217
		3	24640294	24750418	110124	24690294	1.1755e-06	5.92978	ShB-DI	RMC	all_167	A	G	0.0782609	0.19718
		3	24640294	24750418	110124	24690294	1.1136e-06	5.95327	ShB-DI	RMC	INDAUS	A	G	0.157895	0.19887
		3	24693667	24855168	161501	24743667	2.8076e-07	6.55166	ShB-DI	NC-gh	IND	A	T	0.189189	0.84174
		3	24693667	24855168	161501	24758010	1.8525e-06	5.73224	ShB-DI	NC-gh	INDAUS	A	G	0.122137	0.75936
		3	30315489	30416164	100675	30365878	8.28426e-06	5.08175	ShB-field	NC18	AUS	A	G	0.740741	0.552244
		3	30575278	30675278	100000	30625278	2.3624e-06	5.62665	ShB-DI	NC-gh	AUS	A	T	0.14	0.56345
qShB3-3		3	31569875	31669875	100000	31619875	2.47092e-06	5.60714	ShB-field	AR17	AUS	C	T	0.228571	1.05951
qShB3-3		3	31836850	31970658	133808	31908796	9.14287e-08	7.03892	ShB-field	AR17	AUS	A	G	0.814815	-1.25805
qShB3-3		3	32141693	32250573	108880	32191693	6.3337e-06	5.19834	ShB-field	ARall	INDAUS	A	C	0.55914	-1.1578
qShB3-3		3	32191526	32291526	100000	32241526	3.0519e-06	5.51543	ShB-field	ARall	395	A	G	0.19697	-1.179
qShB3-3		3	32440738	32540738	100000	32490738	1.74512e-06	5.75817	ShB-field	AR17	AUS	C	T	0.0555556	1.47728
qShB3-3		3	33084112	33184112	100000	33134112	8.7836e-06	5.05633	ShB-DI	AR-gh	IND	A	G	0.410256	-0.54773
qShB3-3		3	34318031	34418031	100000	34368031	8.74712e-06	5.05814	ShB-field	ARall	AUS	A	G	0.34375	0.705811
qShB3-3		3	34758860	34940363	181503	34808860	3.90651e-06	5.40821	ShB-field	ARall	AUS	A	T	0.53125	-0.709691
qShB3-3		3	35255084	35355084	100000	35305084	6.2429e-06	5.20461	ShB-DI	RMC	all_167	A	G	0.919643	-0.16043
qShB3-3		3	35255273	35543780	288507	35305273	3.93561e-06	5.40499	ShB-field	AR17	AUS	A	G	0.0357143	1.46914
		3	35828438	35937671	109233	35878438	2.2745e-06	5.64311	ShB-DI	RMC	AUS	A	C	0.565217	0.12785
		4	94658	194658	100000	144658	3.55028e-06	5.44974	ShB-field	AR17	AUS	C	T	0.0357143	1.4959
		4	97481	197481	100000	147481	2.54227e-06	5.59478	ShB-field	AR16	AUS	G	T	0.125	1.72271
		4	354245	454245	100000	404245	5.3198e-06	5.2741	ShB-DI	RMC	INDAUS	A	G	0.366667	0.13363
		4	1548671	1648671	100000	1598671	3.4384e-06	5.46364	ShB-field	AR17	395	C	T	0.923313	0.93699
		4	1548671	1648671	100000	1598671	4.6098e-06	5.33632	ShB-field	AR17	IND	C	T	0.672414	1.18436
		4	1548671	1648671	100000	1598671	5.6725e-08	7.24623	ShB-field	AR17	INDAUS	C	T	0.776596	1.17535
		4	1715229	1815229	100000	1765229	7.6378e-07	6.11703	ShB-DI	RMC	all_167	A	G	0.0566038	0.21718
		4	1715229	1815632	100403	1765229	2.626e-06	5.58071	ShB-DI	RMC	INDAUS	A	G	0.1	0.20485
		4	2419037	2519037	100000	2469037	9.0541e-06	5.04315	ShB-field	AR16	TRJ	A	C	0.931818	-1.4611
		4	2783981	2883981	100000	2833981	3.2415e-06	5.48925	ShB-field	ARall	TRJ	C	T	0.752688	-0.64312
		4	3419161	3580928	161767	3469161	8.22504e-06	5.08486	ShB-field	AR16	AUS	C	T	0.642857	-1.12223
		4	3488236	3588236	100000	3538236	9.6595e-06	5.01505	ShB-field	AR17	IND	C	T	0.666667	-1.2974
qShB4-1		4	4302304	4540743	238439	4352304	6.21123e-06	5.20682	ShB-field	ARall	AUS	A	G	0.76	0.717724
qShB4-1		4	4302550	4454252	151702	4352550	3.30485e-06	5.48085	ShB-field	AR16	AUS	A	G	0.32	1.46366
qShB4-1		4	4412237	4512237	100000	4462237	8.941e-06	5.04861	ShB-field	AR16	INDAUS	C	T	0.979167	-2.4359
qShB4-1		4	4701815	4801815	100000	4751815	5.53439e-06	5.25693	ShB-field	ARall	AUS	A	G	0.633333	-0.721297
qShB4-1		4	5649702	5749702	100000	5699702	3.5353e-06	5.45157	ShB-field	ARall	IND	C	T	0.350877	-0.72215
qShB4-1		4	5771218	5911123	139905	5822082	3.2709e-06	5.48533	ShB-field	NC18	395	C	T	0.899736	-0.51437
qShB4-1		4	6634572	6734572	100000	6684572	7.00016e-06	5.15489	ShB-field	AR17	AUS	A	G	0.0625	1.44202
qShB4-1		4	6936317	7036317	100000	6986317	7.1301e-06	5.1469	ShB-field	NC18	395	A	T	0.888594	-0.48718
		4	7190213	7290213	100000	7240213	6.5133e-06	5.1862	ShB-DI	RMC	IND	A	G	0.2	0.18955
		4	8204900	8304900	100000	8254900	1.06149e-06	5.97409	ShB-field	AR17	AUS	A	G	0.138889	-1.46819
		4	9379917	9479917	100000	9429917	6.0094e-06	5.22117	ShB-DI	RMC	INDAUS	A	C	0.150943	0.16689
		4	10190813	10290813	100000	10240813	7.8085e-08	7.10743	ShB-DI	NC-gh	AUS	C	T	0.218182	-0.78943
		4	10687113	10787113	100000	10737113	7.87549e-06	5.10372	ShB-field	AR17	AUS	A	G	0.888889	-1.20396
		4	11315602	11415602	100000	11365602	8.9509e-06	5.04813	ShB-DI	RMC	all_167	A	G	0.392157	-0.38688
qShB4-2		4	13238768	13609889	371121	13559858	7.9285e-07	6.10081	ShB-field	NC18	395	A	G	0.0509383	-0.6031
qShB4-2		4	13760748	13958200	197452	13889641	1.7702e-06	5.75198	ShB-field	NC18	395	C	T	0.126649	-0.45857
qShB4-2		4	14179758	14279758	100000	14229758	2.45389e-06	5.61014	ShB-field	AR17	AUS	C	T	0.888889	-1.26153
qShB4-2		4	15882644	15982644	100000	15932644	6.9986e-06	5.15499	ShB-DI	AR-gh	IND	G	T	0.202532	0.72457
qShB4-2		4	15935378	16035378	100000	15985378	8.3791e-06	5.0768	ShB-DI	AR-gh	INDAUS	A	T	0.892308	-0.66887
		4	16170565	16270565	100000	16220565	7.9065e-07	6.10202	ShB-DI	RMC	all_167	C	T	0.885246	-0.12828
		4	16170565	16270565	100000	16220565	4.8167e-06	5.31725	ShB-DI	RMC	JAP	C	T	0.692308	-0.14184
		4	17595111	17695111	100000	17645111	6.3405e-06	5.19788	ShB-DI	NC-gh	TEJ	C	G	0.879121	0.63638
		4	17595176	17695176	100000	17645176	3.31143e-06	5.47998	ShB-field	ARall	AUS	C	T	0.914286	0.864192
		4	18379592	18479592	100000	18429592	9.01842e-06	5.04487	ShB-field	AR17	AUS	A	G	0.225806	1.23175
		4	19515554	19615554	100000	19565554	1.3666e-06	5.86436	ShB-DI	RMC	AUS	A	T	0.75	-0.16906
	qShB4-mc	4	24170278	24270278	100000	24220278	9.2646e-06	5.03317	ShB-DI	RMC	INDAUS	A	G	0.451613	-0.14157
	qShB4-mc	4	24053947	24335467	281520	24259788	5.2496e-07	6.27987	ShB-DI	RMC	all_167	C	T	0.85124	0.14474
	qShB4-mc	4	27959528	28059528	100000	28009528	4.1301e-06	5.38404	ShB-DI	RMC	all_167	A	G	0.0686275	0.20067
	qShB4-mc	4	27959528	28059528	100000	28009528	7.7662e-06	5.10979	ShB-DI	RMC	INDAUS	A	G	0.142857	0.20876
	qShB4-mc	4	28322190	28422190	100000	28372190	1.8032e-06	5.74396	ShB-DI	RMC	IND	A	G	0.407407	0.14988
qShB4-3		4	29559997	29659997	100000	29609997	6.4415e-06	5.19101	ShB-field	ARall	IND	A	G	0.344262	-0.74309
qShB4-3		4	30562192	30662192	100000	30612192	9.6655e-06	5.01478	ShB-DI	NC-gh	AUS	G	T	0.215686	-0.6698
qShB4-3		4	31011154	31111154	100000	31061154	5.8259e-06	5.23464	ShB-field	ARall	INDAUS	A	G	0.510417	-0.85979
qShB4-3		4	31420970	31521017	100047	31470999	2.2681e-06	5.64434	ShB-field	ARall	TRJ	C	T	0.795699	-0.69918
RM8217 (32.6 Mb)		4	31420952	31521017	100065	31471017	5.8405e-07	6.23355	ShB-field	AR17	TRJ	A	G	0.195652	0.94199
qShB4-3		4	31697355	31797355	100000	31747355	1.97565e-05	4.70429	ShB-field	NC18	AUS	C	T	0.777778	0.532118
		5	3686795	3786795	100000	3736795	7.1604e-06	5.14506	ShB-DI	RMC	all_167	C	G	0.858156	-0.10412
		5	6739004	6839004	100000	6789004	4.1337e-06	5.38366	ShB-DI	AR-gh	IND	C	G	0.0625	1.12393
		5	9230946	9330946	100000	9280946	7.7252e-06	5.11209	ShB-field	AR17	JAP	C	G	0.0685714	1.08702
		5	9598207	9698207	100000	9648207	5.65697e-07	6.24742	ShB-field	AR17	AUS	A	G	0.138889	1.20914
		5	10217517	10317573	100056	10267517	8.71e-07	6.05998	ShB-DI	RMC	TEJ	C	T	0.888889	-0.218
		5	12278105	12378105	100000	12328105	9.7219e-07	6.01225	ShB-field	AR17	TRJ	A	G	0.234043	0.86588
		5	14354709	14454709	100000	14404709	7.7661e-07	6.1098	ShB-field	NC18	JAP	C	T	0.162162	-0.45672
		5	16415667	16515667	100000	16465667	2.1418e-06	5.66922	ShB-DI	AR-gh	INDAUS	A	G	0.925926	-0.83226
RM146 (18.0 Mb)		5	19447281	19731198	283917	19497281	5.8644e-09	8.23178	ShB-DI	AR-gh	AUS	C	G	0.618182	-0.82103
		5	19447281	19731198	283917	19497281	2.605e-08	7.58419	ShB-DI	AR-gh	INDAUS	C	G	0.842105	-0.82756
		5	21646620	21746620	100000	21696620	1.11623e-06	5.95225	ShB-field	AR17	AUS	C	T	0.111111	1.26354
		5	22243185	22343185	100000	22293185	7.6377e-06	5.11704	ShB-field	AR17	JAP	A	C	0.483696	-0.81063
		5	23557719	23657719	100000	23607719	7.62052e-06	5.11802	ShB-field	AR17	AUS	C	T	0.0833333	1.28965
	qShB5-mc	5	23861193	23961199	100006	23911199	1.4942e-06	5.82559	ShB-DI	RMC	INDAUS	A	G	0.425	0.19887
	qShB5-mc	5	23930716	24030716	100000	23980716	3.6031e-06	5.44332	ShB-DI	RMC	all_167	C	T	0.614583	0.15748
	qShB5-mc	5	24573324	24673324	100000	24623324	9.6915e-06	5.01361	ShB-DI	RMC	all_167	A	G	0.393939	-0.1645
	qShB5-mc	5	25160981	25260981	100000	25210981	4.9853e-06	5.30231	ShB-DI	RMC	all_167	C	T	0.357895	-0.28006
	qShB5-mc	5	27726335	27826335	100000	27776335	4.5912e-06	5.33807	ShB-field	AR16	AUS	A	G	0.137931	1.61464
	qShB5-mc	5	28015433	28115434	100001	28065433	5.0972e-06	5.29267	ShB-DI	RMC	IND	A	T	0.617647	-0.11808
	qShB5-mc	5	28015433	28115434	100001	28065433	2.7252e-06	5.5646	ShB-DI	RMC	INDAUS	A	T	0.393443	-0.1155
		5	29417386	29517386	100000	29467386	8.4591e-06	5.07268	ShB-field	AR17	TEJ	A	T	0.915663	-1.5275
		5	29526754	29626754	100000	29576754	1.10268e-06	5.95755	ShB-field	AR17	AUS	A	T	0.0571429	1.46111
		5	29794472	29894472	100000	29844472	3.57827e-07	6.44633	ShB-field	ARall	AUS	A	G	0.137931	-1.05797
RM133 (0.2 Mb)		6	1164587	1264595	100008	1214595	7.5378e-06	5.12276	ShB-DI	NC-gh	INDAUS	G	T	0.582677	-0.37846
	qShB6-mc	6	1346589	1446589	100000	1396589	6.3734e-06	5.19563	ShB-DI	RMC	INDAUS	C	T	0.746667	-0.15346
	qShB6-mc	6	1850593	1950593	100000	1900593	2.48972e-06	5.60385	ShB-field	ARall	AUS	A	G	0.885714	-0.817839
	qShB6-mc	6	2869199	3034376	165177	2919199	8.017e-07	6.09599	ShB-DI	RMC	IND	A	C	0.282051	0.17285
	qShB6-mc	6	2934680	3089093	154413	2998447	4.5821e-06	5.33894	ShB-DI	RMC	all_167	C	G	0.39604	-0.17345
	qShB6-mc	6	2889738	3254323	364585	2998447	2.3914e-07	6.62135	ShB-DI	RMC	INDAUS	C	G	0.769231	-0.18044
		6	3331667	3476674	145007	3426674	6.7238e-06	5.17239	ShB-DI	AR-gh	JAP	C	G	0.047619	-1.072
		6	3758620	3858620	100000	3808620	2.5465e-06	5.59406	ShB-DI	AR-gh	JAP	A	T	0.958333	1.19072
		6	3758620	4056381	297761	3808620	2.4392e-06	5.61275	ShB-DI	AR-gh	TRJ	A	T	0.915789	1.21487
		6	4070275	4170275	100000	4120275	7.2733e-07	6.13827	ShB-DI	AR-gh	AUS	A	G	0.921569	-1.1125
		6	6048082	6148082	100000	6098082	2.7633e-06	5.55857	ShB-DI	RMC	INDAUS	A	G	0.733333	0.23175
qShB6-1		6	6804694	6904694	100000	6854694	5.00656e-05	4.30046	ShB-field	NC18	AUS	C	T	0.0980392	-0.865686
qShB6-1		6	7173457	7273457	100000	7223457	1.82763e-05	4.73811	ShB-field	NC18	AUS	A	G	0.111111	-0.824439
qShB6-1		6	8034484	8213081	178597	8112438	4.2938e-07	6.36716	ShB-field	ARall	JAP	A	T	0.40884	0.47574
qShB6-1		6	7916112	8197976	281864	8147976	4.1758e-07	6.37926	ShB-field	AR16	TEJ	G	T	0.269663	-0.87543
qShB6-1		6	8340362	8440362	100000	8390362	8.3731e-06	5.07711	ShB-field	AR17	395	A	G	0.237952	-0.66111
		6	9859786	9967488	107702	9917488	5.73088e-06	5.24178	ShB-field	AR17	AUS	A	G	0.8	1.33243
		6	10319324	10465829	146505	10415829	6.10332e-06	5.21443	ShB-field	AR17	AUS	A	G	0.138889	-1.52365
		6	11969693	12069693	100000	12019693	3.2765e-06	5.48459	ShB-DI	NC-gh	INDAUS	A	G	0.484375	-0.55236
		6	13211059	13311059	100000	13261059	3.9831e-06	5.39978	ShB-field	AR17	AUS	A	G	0.833333	-1.16837
		6	13750713	13850713	100000	13800713	1.74512e-06	5.75817	ShB-field	AR17	AUS	C	T	0.0555556	1.47728
		6	14436042	14536042	100000	14486042	2.83283e-06	5.54778	ShB-field	AR17	AUS	A	G	0.194444	1.09348
		6	14574358	14674358	100000	14624358	8.2823e-06	5.08185	ShB-field	AR16	TRJ	C	T	0.965909	-2.0352
		6	14804167	14904167	100000	14854167	7.4658e-07	6.12692	ShB-DI	NC-gh	AUS	C	T	0.132075	-0.61159
		6	15641629	15741629	100000	15691629	8.7072e-06	5.06012	ShB-DI	RMC	IND	A	C	0.0740741	0.23644
		6	16934742	17177494	242752	16984742	3.734e-06	5.42783	ShB-field	AR16	TRJ	A	G	0.114943	1.18746
		6	17359962	17459962	100000	17409962	4.1945e-06	5.37732	ShB-field	ARall	TRJ	A	G	0.076087	0.9635
		6	19335062	19435062	100000	19385062	4.3419e-07	6.36232	ShB-field	AR17	AUS	C	T	0.0588235	1.51355
		6	19781303	19922803	141500	19872803	5.36537e-06	5.2704	ShB-field	AR17	AUS	C	T	0.9375	1.56674
		6	20194030	20294030	100000	20244030	2.7615e-07	6.55885	ShB-field	AR16	TEJ	A	G	0.0434783	-1.3982
qShB6-2		6	21393533	21493533	100000	21443533	2.9483e-06	5.53043	ShB-field	ARall	395	C	T	0.943114	-0.81937
qShB6-2		6	22187832	22288341	100509	22238258	6.8734e-08	7.16283	ShB-field	AR16	TRJ	C	T	0.0512821	2.05094
qShB6-2		6	22699987	22799987	100000	22749987	6.324e-06	5.19901	ShB-DI	AR-gh	JAP	A	G	0.26776	-0.47807
qShB6-2		6	22699987	22799987	100000	22749987	1.5432e-10	9.81158	ShB-DI	AR-gh	TRJ	A	G	0.191489	-0.96144
qShB6-2		6	22929178	23029178	100000	22979178	7.7504e-06	5.11068	ShB-DI	AR-gh	JAP	A	G	0.60733	0.57931
qShB6-2		6	22969108	23069108	100000	23019108	8.3578e-06	5.07791	ShB-DI	AR-gh	TEJ	C	T	0.354839	0.54774
qShB6-2		6	23348302	23448302	100000	23398302	2.4918e-06	5.60349	ShB-DI	RMC	IND	A	T	0.864865	-0.19767
qShB6-2		6	23832809	23953760	120951	23884567	2.1172e-06	5.67424	ShB-DI	AR-gh	TRJ	C	T	0.612903	-0.66775
qShB6-2		6	24556415	24656415	100000	24606415	2.0168e-06	5.69534	ShB-DI	NC-gh	TRJ	C	T	0.376471	0.51346
		6	26915760	27015760	100000	26965760	1.01033e-06	5.99554	ShB-field	AR17	AUS	C	G	0.823529	1.26768
		6	27458835	27558835	100000	27508835	4.5892e-06	5.33826	ShB-DI	AR-gh	AUS	A	G	0.711538	-0.78876
		6	27472674	27572674	100000	27522674	3.7305e-06	5.42823	ShB-DI	RMC	INDAUS	C	T	0.15	0.22051
		6	27512403	27747211	234808	27697211	4.26468e-06	5.37011	ShB-field	AR17	AUS	C	T	0.777778	1.16755
		6	27749488	27862697	113209	27799488	4.9858e-06	5.30227	ShB-DI	AR-gh	AUS	C	T	0.218182	0.82066
		6	28506478	28606478	100000	28556478	2.89665e-06	5.5381	ShB-field	AR17	AUS	C	T	0.0833333	1.31772
		7	662872	763158	100286	712872	1.7946e-06	5.74603	ShB-field	AR17	TRJ	A	G	0.202128	0.9098
		7	735443	887076	151633	785443	5.4557e-06	5.26315	ShB-DI	AR-gh	395	A	G	0.0708661	0.66953
		7	3443469	3543469	100000	3493469	4.2981e-06	5.36672	ShB-DI	NC-gh	JAP	A	G	0.0578947	-0.64452
		7	4800891	4926114	125223	4850891	1.2112e-06	5.91678	ShB-DI	AR-gh	AUS	A	G	0.309091	0.78156
		7	5416140	5516140	100000	5466140	7.8769e-06	5.10364	ShB-DI	AR-gh	IND	C	G	0.8375	-0.73038
		7	6508353	6608353	100000	6558353	1.74512e-06	5.75817	ShB-field	AR17	AUS	A	G	0.944444	-1.47728
		7	11868655	11968655	100000	11918655	1.74512e-06	5.75817	ShB-field	AR17	AUS	A	G	0.0555556	1.47728
		7	12855779	12955779	100000	12905779	8.0286e-06	5.09536	ShB-DI	AR-gh	JAP	A	G	0.777778	-0.56401
		7	12876084	12976084	100000	12926084	4.66962e-07	6.33072	ShB-field	AR17	AUS	A	T	0.848485	1.48733
		7	13603423	13703423	100000	13653423	1.4385e-06	5.84209	ShB-DI	AR-gh	AUS	A	T	0.166667	0.78346
		7	13808514	13908514	100000	13858514	2.54e-06	5.59517	ShB-DI	NC-gh	JAP	A	G	0.0773481	-0.68589
		7	13808514	13908514	100000	13858514	2.7675e-07	6.55791	ShB-DI	NC-gh	TEJ	A	G	0.162791	-0.72443
		7	14499956	14599956	100000	14549956	7.0647e-07	6.15091	ShB-DI	NC-gh	AUS	C	G	0.818182	-0.80805
	qShB7-mc	7	20396205	20572961	176756	20522961	5.17e-06	5.28651	ShB-DI	RMC	TEJ	A	G	0.176471	0.2071
	qShB7-mc	7	21001135	21101135	100000	21051135	6.9e-06	5.16115	ShB-DI	RMC	TEJ	C	T	0.130435	0.19188
	qShB7-mc	7	21079021	21179021	100000	21129021	5.3884e-06	5.26854	ShB-field	ARall	INDAUS	A	C	0.625	-1.118
	qShB7-mc	7	21254080	21359823	105743	21305573	1.17e-06	5.93181	ShB-DI	RMC	TEJ	G	T	0.181818	0.20097
	qShB7-mc	7	21258824	21358824	100000	21308824	8.4088e-07	6.07527	ShB-DI	RMC	JAP	C	T	0.18	0.15516
		7	21365285	21465285	100000	21415285	8.9592e-06	5.04773	ShB-DI	AR-gh	INDAUS	A	T	0.923077	0.8741
qShB7		7	22723331	22977333	254002	22927333	5.4555e-06	5.26317	ShB-field	AR16	INDAUS	A	C	0.09375	1.23636
qShB7		7	22998478	23098478	100000	23048478	9.6594e-06	5.01505	ShB-field	ARall	INDAUS	A	G	0.948454	-1.2674
qShB7		7	23494050	23594050	100000	23544050	2.09949e-06	5.67789	ShB-field	AR17	AUS	C	T	0.888889	-1.23816
qShB7		7	23951216	24051216	100000	24001216	4.8904e-06	5.31066	ShB-DI	AR-gh	INDAUS	C	G	0.933333	0.93163
qShB7		7	24692959	24855498	162539	24742959	3.4373e-06	5.46378	ShB-field	AR16	IND	A	G	0.233333	-1.3529
qShB7		7	25164446	25336267	171821	25286267	2.8725e-06	5.54174	ShB-field	ARall	TRJ	C	G	0.138298	0.83461
qShB7		7	25573404	25673404	100000	25623404	4.13771e-06	5.38324	ShB-field	AR17	AUS	A	G	0.0857143	1.27272
qShB7		7	25626348	25885243	258895	25689395	2.6929e-06	5.56978	ShB-field	AR16	IND	A	G	0.210526	-1.4552
qShB7		7	25691908	25791908	100000	25741908	3.873e-06	5.41195	ShB-field	ARall	IND	A	G	0.0645161	1.53935
qShB7		7	25691908	25791908	100000	25741908	1.3932e-06	5.85599	ShB-field	ARall	INDAUS	A	G	0.0412371	1.49937
		7	26496870	26596870	100000	26546870	5.422e-06	5.26584	ShB-DI	RMC	all_167	A	G	0.620155	0.11773
		7	26497975	26597975	100000	26547975	3.6813e-06	5.434	ShB-DI	RMC	INDAUS	C	T	0.769231	-0.1738
		7	27126852	27226852	100000	27176852	2.93757e-06	5.53201	ShB-field	ARall	AUS	C	T	0.314286	-0.680239
		7	27434642	27534642	100000	27484642	6.1753e-06	5.20934	ShB-field	AR17	IND	C	T	0.527273	1.06605
		7	27616679	27751695	135016	27701695	5.24217e-07	6.28049	ShB-field	AR17	AUS	G	T	0.888889	-1.29424
		7	28139039	28239039	100000	28189039	4.0787e-06	5.38948	ShB-field	ARall	TRJ	A	G	0.177778	0.72796
RM408 (0.1 Mb)		8	1679579	1779579	100000	1729579	7.4877e-06	5.12565	ShB-field	ARall	IND	A	G	0.721311	0.78381
		8	2593989	2693989	100000	2643989	5.5513e-06	5.25561	ShB-field	ARall	JAP	C	T	0.10989	0.65678
		8	3499523	3599523	100000	3549523	5.5522e-06	5.25553	ShB-DI	RMC	all_167	A	G	0.748201	-0.10838
		8	3499523	3599523	100000	3549523	6.1095e-06	5.21399	ShB-DI	RMC	JAP	A	G	0.517857	-0.14975
		8	5699525	5799525	100000	5749525	1.74512e-06	5.75817	ShB-field	AR17	AUS	G	T	0.0555556	1.47728
		8	14463888	14563888	100000	14513888	7.8538e-06	5.10492	ShB-field	AR16	TRJ	A	T	0.898876	-1.2235
qShB8-1		8	17404835	17504835	100000	17454835	9.233e-06	5.03466	ShB-field	AR17	395	C	T	0.0425532	-1.1605
qShB8-1		8	17496763	17596763	100000	17546763	8.7386e-06	5.05856	ShB-field	AR17	INDAUS	C	G	0.135417	-1.252
qShB8-1		8	17569124	17673333	104209	17623333	2.3862e-06	5.62229	ShB-field	AR16	TRJ	A	G	0.852273	-1.0611
qShB8-1		8	17776671	18058544	281873	18008544	1.24e-06	5.90658	ShB-field	AR16	TRJ	C	T	0.880952	-1.2733
qShB8-1		8	18281384	18381388	100004	18331388	3.96725e-06	5.40151	ShB-field	AR17	AUS	C	T	0.0606061	1.45759
qShB8-1		8	19246814	19608815	362001	19296814	5.73276e-07	6.24164	ShB-field	AR17	AUS	C	T	0.172414	-1.37598
qShB8-1		8	19340508	19440508	100000	19390508	1.49455e-05	4.82549	ShB-field	NC18	AUS	A	C	0.8	-0.607428
qShB8-1		8	19341515	19452954	111439	19391515	3.2239e-06	5.49162	ShB-DI	NC-gh	395	A	G	0.512064	-0.44145
qShB8-1		8	19343988	19443989	100001	19393988	9.6276e-07	6.01648	ShB-DI	NC-gh	AUS	A	G	0.884615	0.95818
		8	19670281	19770281	100000	19720281	8.8581e-06	5.05266	ShB-DI	RMC	AUS	A	C	0.263158	0.18947
		8	21272733	21446965	174232	21322733	1.11623e-06	5.95225	ShB-field	AR17	AUS	C	G	0.111111	1.26354
		8	22753302	22899636	146334	22849636	7.4345e-06	5.12875	ShB-field	AR17	TRJ	C	T	0.75	-0.81899
qShB8-2		8	26787346	26887346	100000	26837346	1.1158e-06	5.95241	ShB-field	NC18	INDAUS	A	C	0.0827068	-0.77222
qShB8-2		8	27446902	27546902	100000	27496902	2.6792e-06	5.57199	ShB-field	ARall	INDAUS	C	T	0.0721649	1.18335
qShB8-2		8	27942932	28209214	266282	28159214	1.74512e-06	5.75817	ShB-field	AR17	AUS	C	T	0.944444	-1.47728
qShB8-2		8	28204423	28304423	100000	28254423	5.8161e-06	5.23537	ShB-DI	NC-gh	INDAUS	A	G	0.122137	-0.63781
qShB8-2		8	28156520	28440581	284061	28417969	3.8963e-08	7.40935	ShB-DI	NC-gh	AUS	A	T	0.265306	-0.81167
		9	229818	329850	100032	279850	9.72423e-06	5.01214	ShB-field	AR17	AUS	A	G	0.90625	1.44762
		9	2300108	2400108	100000	2350108	3.2985e-06	5.48168	ShB-DI	NC-gh	IND	C	T	0.75	-0.46565
		9	5370496	5470496	100000	5420496	4.1337e-06	5.38366	ShB-DI	AR-gh	IND	A	G	0.9375	-1.1239
		9	7744719	7844719	100000	7794719	9.156e-06	5.03829	ShB-field	ARall	INDAUS	A	G	0.104167	-0.96736
		9	7927823	8027823	100000	7977823	8.7299e-06	5.05899	ShB-field	AR16	JAP	C	T	0.877095	-0.85956
	qShB9-mc	9	9111138	9214529	103391	9164529	3.56e-06	5.44855	ShB-DI	RMC	TEJ	A	G	0.0909091	0.23695
	qShB9-mc	9	9911467	10011467	100000	9961467	6.5209e-06	5.18569	ShB-DI	RMC	IND	C	T	0.847826	-0.17449
	qShB9-mc	9	10060648	10160648	100000	10110648	4.597e-06	5.33753	ShB-DI	RMC	AUS	G	T	0.470588	0.17743
	qShB9-mc	9	11310071	11884408	574337	11623925	6.30767e-06	5.20013	ShB-field	AR17	AUS	A	C	0.885714	1.39581
	qShB9-mc	9	11593274	11693274	100000	11643274	4.603e-06	5.33696	ShB-DI	RMC	IND	C	T	0.588235	-0.14422
	qShB9-mc	9	12877957	12977957	100000	12927957	3.15e-06	5.50169	ShB-DI	RMC	TEJ	C	G	0.153846	0.22355
	qShB9-mc	9	14189256	14289256	100000	14239256	1.4813e-06	5.82936	ShB-DI	RMC	INDAUS	C	T	0.382979	0.16351
	qShB9-mc	9	15307949	15559965	252016	15509965	2.181e-06	5.66134	ShB-DI	RMC	AUS	A	T	0.388889	0.18915
	qShB9-mc	9	15814140	15914140	100000	15864140	1.0433e-06	5.98159	ShB-DI	RMC	all_167	A	G	0.0545455	0.20843
	qShB9-mc	9	15814140	15914140	100000	15864140	7.1589e-06	5.14515	ShB-DI	RMC	INDAUS	A	G	0.0983607	0.19758
		9	18005306	18105306	100000	18055306	7.08e-07	6.14997	ShB-DI	RMC	TEJ	C	T	0.136364	0.21633
		9	18127791	18227791	100000	18177791	4.9989e-06	5.30113	ShB-DI	NC-gh	AUS	A	G	0.270833	0.60022
		9	18294714	18504054	209340	18454054	3.31143e-06	5.47998	ShB-field	ARall	AUS	C	T	0.914286	0.864192
		9	20689170	20789170	100000	20739170	6.008e-06	5.22127	ShB-DI	RMC	all_167	A	T	0.211382	-0.14044
qShB9		9	21000812	21100812	100000	21050812	8.08238e-06	5.09246	ShB-field	ARall	AUS	G	T	0.8	0.721949
qShB9		9	21109446	21229057	119611	21159446	1.0952e-06	5.96051	ShB-DI	NC-gh	INDAUS	C	T	0.609023	-0.41963
qShB9		9	21157318	21257318	100000	21207318	2.2804e-06	5.64199	ShB-DI	AR-gh	AUS	A	T	0.304348	0.8947
qShB9		9	21157318	21257318	100000	21207318	3.8145e-06	5.41856	ShB-DI	AR-gh	INDAUS	A	T	0.111111	0.90682
qShB9		9	22706305	22806305	100000	22756305	4.25953e-06	5.37064	ShB-field	AR17	AUS	A	G	0.0833333	1.30447
		10	460487	560487	100000	510487	1.0963e-06	5.96007	ShB-DI	AR-gh	TRJ	C	T	0.645161	-0.78353
		10	2316093	2416093	100000	2366093	2.8426e-06	5.54628	ShB-DI	RMC	JAP	C	T	0.212121	0.17377
		10	3003264	3287770	284506	3237770	5.36045e-06	5.2708	ShB-field	AR17	AUS	C	T	0.942857	-1.36098
qShB10		10	6667541	6777990	110449	6717541	1.6104e-06	5.79307	ShB-field	AR17	JAP	A	C	0.125683	0.89733
qShB10		10	6072028	7067089	995061	6778823	4.1465e-07	6.38232	ShB-field	AR17	TRJ	C	T	0.827957	-0.99082
qShB10		10	6926901	7026901	100000	6976901	4.74938e-06	5.32336	ShB-field	AR17	AUS	A	C	0.852941	-1.26236
qShB10		10	7404130	7820102	415972	7584959	5.257e-07	6.27926	ShB-field	AR17	TRJ	C	T	0.763441	-0.9214
qShB10		10	7927141	8050118	122977	7977141	2.0393e-06	5.69052	ShB-field	AR17	TRJ	A	G	0.147727	1.00116
qShB10		10	8149652	8249652	100000	8199652	5.1401e-06	5.28903	ShB-DI	NC-gh	395	C	T	0.925208	0.5245
qShB10	qShB10-mc	10	8467164	8567164	100000	8517164	5.831e-06	5.23426	ShB-DI	RMC	all_167	C	T	0.128	0.12016
qShB10	qShB10-mc	10	8846874	8946874	100000	8896874	3.60439e-05	4.44317	ShB-field	NC18	AUS	C	T	0.567568	-0.56191
qShB10	qShB10-mc	10	8176875	9488674	1311799	8930635	6.8491e-07	6.16437	ShB-field	AR17	TRJ	A	C	0.247312	0.89327
qShB10	qShB10-mc	10	8983565	9083565	100000	9033565	9.4152e-06	5.02617	ShB-field	AR17	INDAUS	A	G	0.263736	-1.0696
qShB10	qShB10-mc	10	8984060	9084060	100000	9034060	9.0731e-06	5.04224	ShB-DI	RMC	IND	C	T	0.652174	-0.15705
qShB10	qShB10-mc	10	9032542	9132542	100000	9082542	1.3132e-06	5.88167	ShB-DI	RMC	all_167	A	G	0.18797	0.11266
qShB10	qShB10-mc	10	9569236	9669236	100000	9619236	6.56322e-06	5.18288	ShB-field	AR17	AUS	A	G	0.0833333	1.33617
qShB10	qShB10-mc	10	9915710	10023439	107729	9973437	1.1592e-06	5.93584	ShB-field	AR17	TRJ	C	T	0.105882	1.15686
	qShB10-mc	10	10658807	10758807	100000	10708807	8.2574e-06	5.08316	ShB-DI	RMC	all_167	A	G	0.06	0.17581
	qShB10-mc	10	11093043	11193043	100000	11143043	9.3383e-06	5.02973	ShB-DI	NC-gh	AUS	A	G	0.25	-0.49758
	qShB10-mc	10	12799668	12899674	100006	12849674	2.4735e-06	5.60669	ShB-DI	RMC	IND	A	T	0.25	0.19994
		10	13139828	13239828	100000	13189828	1.74512e-06	5.75817	ShB-field	AR17	AUS	C	T	0.944444	-1.47728
		10	13222531	13322531	100000	13272531	2.7298e-06	5.56387	ShB-DI	AR-gh	IND	A	G	0.9125	-0.97144
		10	15088638	15188638	100000	15138638	4.5813e-06	5.33901	ShB-DI	NC-gh	IND	C	T	0.177215	0.66356
		10	16249492	16349492	100000	16299492	4.06479e-06	5.39096	ShB-field	AR17	AUS	C	T	0.861111	-1.17467
		10	20343684	20443684	100000	20393684	6.8743e-07	6.16277	ShB-DI	NC-gh	TEJ	C	G	0.884211	0.65457
		10	20945493	21045493	100000	20995493	8.4259e-06	5.07438	ShB-field	AR16	JAP	A	G	0.142045	-0.69247
		11	187748	287748	100000	237748	9.1274e-06	5.03965	ShB-field	ARall	INDAUS	A	C	0.0816327	1.03028
RM7203 (1.1 Mb)		11	1631293	1812272	180979	1714340	2.4036e-07	6.61914	ShB-DI	AR-gh	AUS	A	G	0.388889	0.74811
		11	2288528	2388528	100000	2338528	8.3834e-06	5.07658	ShB-field	AR17	IND	A	C	0.12069	-1.805
		11	2288528	2388528	100000	2338528	2.8524e-06	5.54479	ShB-field	AR17	INDAUS	A	C	0.0744681	-1.7502
	qShB11_1-mc	11	2381639	2485702	104063	2431639	1.9864e-06	5.70193	ShB-DI	RMC	INDAUS	C	T	0.650794	-0.14026
	qShB11_1-mc	11	2385702	2485702	100000	2435702	9.3339e-06	5.02994	ShB-DI	RMC	all_167	A	T	0.146154	0.12332
	qShB11_1-mc	11	2605093	2705093	100000	2655093	7.4764e-06	5.12631	ShB-DI	RMC	IND	C	T	0.533333	-0.12373
	qShB11_1-mc	11	2631156	2731156	100000	2681156	4.4028e-06	5.35627	ShB-DI	AR-gh	INDAUS	C	T	0.294574	0.5717
	qShB11_1-mc	11	2859091	2959091	100000	2909091	8.5412e-06	5.06848	ShB-DI	AR-gh	IND	A	G	0.925	-1.0159
	qShB11_1-mc	11	2859091	2959091	100000	2909091	6.0171e-06	5.22061	ShB-DI	AR-gh	INDAUS	A	G	0.940299	-0.9229
	qShB11_1-mc	11	3164413	3264413	100000	3214413	9.80686e-06	5.00847	ShB-field	AR17	AUS	A	G	0.0322581	1.52985
	qShB11_1-mc	11	3973296	4073296	100000	4023296	1.74512e-06	5.75817	ShB-field	AR17	AUS	C	G	0.944444	-1.47728
	qShB11_1-mc	11	4119275	4219275	100000	4169275	8.5436e-06	5.06836	ShB-DI	RMC	INDAUS	C	T	0.333333	0.1236
	qShB11_1-mc	11	4853480	4953481	100001	4903480	7.9435e-06	5.09999	ShB-DI	RMC	INDAUS	C	T	0.780488	-0.16599
		11	5759728	5860390	100662	5810390	5.4405e-06	5.26436	ShB-field	AR16	395	A	G	0.374613	-0.71825
		11	5785090	5885090	100000	5835090	2.5171e-06	5.5991	ShB-DI	AR-gh	AUS	A	G	0.127273	0.83256
		11	6200146	6300146	100000	6250146	9.9654e-06	5.00151	ShB-DI	RMC	all_167	A	G	0.311111	-0.10731
		11	7097249	7197249	100000	7147249	1.74512e-06	5.75817	ShB-field	AR17	AUS	A	G	0.0555556	1.47728
		11	7216147	7316147	100000	7266147	5.9907e-06	5.22252	ShB-DI	RMC	all_167	C	T	0.786517	0.21552
		11	7216147	7320670	104523	7270670	2.1051e-06	5.67673	ShB-DI	RMC	INDAUS	C	T	0.777778	-0.15832
qShB11-1		11	8996571	9148256	151685	9046571	5.2683e-06	5.27833	ShB-field	AR16	JAP	A	G	0.24581	0.63753
qShB11-1		11	9048256	9148256	100000	9098256	7.6802e-06	5.11463	ShB-field	ARall	JAP	A	G	0.625	-0.46085
qShB11-1		11	10250048	10350048	100000	10300048	9.95569e-06	5.00193	ShB-field	ARall	AUS	A	G	0.114286	-0.806856
qShB11-1		11	10376800	10476800	100000	10426800	2.8899e-06	5.53912	ShB-field	AR16	TRJ	A	G	0.267442	-0.74942
qShB11-1		11	10385614	10485614	100000	10435614	5.7514e-06	5.24023	ShB-DI	AR-gh	395	C	T	0.929134	-0.63626
qShB11-1		11	10385614	10613359	227745	10435614	4.3377e-06	5.36274	ShB-DI	AR-gh	JAP	C	T	0.914894	-0.85441
qShB11-1		11	11616029	11716029	100000	11666029	2.1018e-06	5.67741	ShB-DI	RMC	INDAUS	A	G	0.622222	0.16427
qShB11-1		11	11916544	12016544	100000	11966544	5.6531e-06	5.24771	ShB-field	NC18	INDAUS	C	T	0.40625	0.59822
qShB11-1		11	12611977	12711977	100000	12661977	9.2457e-06	5.03406	ShB-field	NC18	INDAUS	A	T	0.372093	0.58162
	qShB11_2-mc	11	14141483	14314435	172952	14204858	2.6281e-07	6.58036	ShB-DI	RMC	INDAUS	C	T	0.893333	-0.19957
	qShB11_2-mc	11	14141483	14314435	172952	14212064	6.1925e-07	6.20813	ShB-DI	RMC	all_167	C	G	0.0610687	0.20825
	qShB11_2-mc	11	14494554	14594554	100000	14544554	6.6057e-06	5.18008	ShB-DI	RMC	all_167	A	G	0.0543478	0.22319
	qShB11_2-mc	11	14494554	14594554	100000	14544554	2.0281e-06	5.69291	ShB-DI	RMC	INDAUS	A	G	0.111111	0.22535
	qShB11_2-mc	11	15295224	15395224	100000	15345224	1.04382e-07	6.98138	ShB-field	AR17	AUS	C	T	0.861111	-1.28222
	qShB11_2-mc	11	16302105	16402105	100000	16352105	5.1094e-06	5.29163	ShB-DI	RMC	IND	C	G	0.185185	0.19291
qShB11-2	qShB11_2-mc	11	16919914	17056542	136628	16998784	4.6525e-06	5.33231	ShB-field	NC18	INDAUS	A	G	0.361538	-0.49142
qShB11-2	qShB11_2-mc	11	17280218	17495697	215479	17330218	3.1355e-06	5.50369	ShB-DI	RMC	all_167	C	T	0.92381	-0.19171
qShB11-2	qShB11_2-mc	11	17406964	17506964	100000	17456964	1.1465e-06	5.94063	ShB-DI	NC-gh	INDAUS	C	T	0.865672	-0.56754
qShB11-2	qShB11_2-mc	11	17366432	17514427	147995	17464427	2.42e-06	5.61618	ShB-DI	RMC	TRJ	C	T	0.761905	-0.208
qShB11-2	qShB11_2-mc	11	17804097	17904097	100000	17854097	2.8091e-06	5.55143	ShB-DI	RMC	INDAUS	C	T	0.52381	0.14516
qShB11-2		11	17738946	18024233	285287	17974233	4.0956e-06	5.38768	ShB-DI	NC-gh	IND	C	T	0.0632911	1.0344
qShB11-2		11	18130217	18230217	100000	18180217	7.1701e-06	5.14447	ShB-DI	NC-gh	IND	A	G	0.405063	-0.46697
qShB11-2		11	18130217	18230217	100000	18180217	3.5294e-06	5.4523	ShB-DI	NC-gh	INDAUS	A	G	0.261194	-0.48903
qShB11-2		11	18803919	18903919	100000	18853919	6.9467e-06	5.15822	ShB-field	AR17	TRJ	C	G	0.5	0.87437
qShB11-2		11	18776937	19065774	288837	19015774	1.5732e-07	6.80322	ShB-DI	NC-gh	AUS	C	T	0.314815	-0.70003
		11	21273248	21373256	100008	21323248	1.3912e-06	5.85661	ShB-DI	NC-gh	AUS	C	T	0.413043	-0.64146
		11	21453305	21553305	100000	21503305	3.6879e-06	5.43322	ShB-DI	RMC	INDAUS	A	T	0.27451	0.19118
RM254 (23.7 Mb)		11	23558934	23658934	100000	23608934	7.449e-06	5.1279	ShB-field	NC18	INDAUS	G	T	0.766917	0.57992
RM1233 (26.5 Mb)		11	27637038	28060269	423231	28010269	8.03968e-06	5.09476	ShB-field	AR17	AUS	A	G	0.0833333	1.32616
		11	28466282	28566291	100009	28516289	7.7098e-06	5.11296	ShB-DI	RMC	JAP	A	C	0.0666667	0.26962
		12	2998993	3098993	100000	3048993	8.4304e-06	5.07415	ShB-DI	NC-gh	IND	C	T	0.893333	-0.75927
		12	3178219	3278219	100000	3228219	2.1919e-06	5.65918	ShB-DI	NC-gh	TEJ	C	T	0.0631579	-0.83765
		12	3413816	3572005	158189	3463816	4.21618e-06	5.37508	ShB-field	AR17	AUS	G	T	0.0857143	1.33424
		12	7289796	7389806	100010	7339796	8.923e-06	5.04949	ShB-DI	AR-gh	AUS	A	G	0.611111	-0.74488
		12	7574582	7674582	100000	7624582	8.0232e-06	5.09565	ShB-DI	RMC	IND	A	C	0.388889	-0.1033
		12	8192134	8292134	100000	8242134	1.08541e-07	6.96441	ShB-field	AR17	AUS	G	T	0.9	1.57284
		12	11084723	11184723	100000	11134723	1.74512e-06	5.75817	ShB-field	AR17	AUS	C	T	0.944444	-1.47728
		12	11788393	11888393	100000	11838393	8.86106e-06	5.05251	ShB-field	ARall	AUS	A	G	0.103448	-0.804969
		12	11818230	11918230	100000	11868230	3.3881e-06	5.47004	ShB-DI	AR-gh	IND	A	T	0.289474	-0.65662
		12	14204439	14304439	100000	14254439	4.1707e-06	5.37979	ShB-DI	NC-gh	395	C	T	0.0853333	-0.40059
		12	14204439	14304439	100000	14254439	2.7574e-06	5.5595	ShB-DI	NC-gh	JAP	C	T	0.108108	-0.49371
		12	14780557	14880557	100000	14830557	6.1326e-06	5.21236	ShB-DI	AR-gh	IND	C	G	0.0625	1.11361
qShB12		12	16108674	16208822	100148	16158674	4.7572e-07	6.32265	ShB-DI	AR-gh	AUS	C	T	0.911111	-1.2195
qShB12		12	16127580	16468159	340579	16177580	3.5671e-06	5.44768	ShB-field	ARall	AUS	A	G	0.171429	0.714981
qShB12	qShB12-mc	12	16535710	16635710	100000	16585710	9.9338e-06	5.00288	ShB-DI	RMC	all_167	C	T	0.911111	-0.1597
qShB12	qShB12-mc	12	17019917	17119917	100000	17069917	2.1031e-06	5.67714	ShB-DI	RMC	all_167	C	G	0.870968	-0.13359
qShB12	qShB12-mc	12	17597534	17979174	381640	17674629	3.9537e-07	6.403	ShB-DI	AR-gh	AUS	A	G	0.22	0.94589
qShB12	qShB12-mc	12	17622178	17730370	108192	17674629	1.6603e-06	5.77981	ShB-DI	AR-gh	INDAUS	A	G	0.0852713	0.95593
qShB12	qShB12-mc	12	17747254	17847254	100000	17797254	4.8536e-06	5.31394	ShB-DI	NC-gh	AUS	A	G	0.236364	-0.63228
	qShB12-mc	12	17861813	18327690	465877	18277684	2.4823e-07	6.60515	ShB-DI	RMC	all_167	A	T	0.141509	0.136
	qShB12-mc	12	18227684	18327690	100006	18277690	2.0288e-06	5.69276	ShB-DI	RMC	JAP	A	G	0.69697	-0.15263
	qShB12-mc	12	18925203	19025203	100000	18975203	3.6885e-06	5.43315	ShB-DI	AR-gh	IND	A	G	0.151899	-0.73717
	qShB12-mc	12	19159253	19259253	100000	19209253	7.0659e-06	5.15083	ShB-DI	RMC	all_167	C	T	0.3	-0.18841
	qShB12-mc	12	19409058	19509058	100000	19459058	3.0818e-07	6.5112	ShB-DI	RMC	all_167	A	G	0.421053	-0.19911
		12	19432480	19627130	194650	19577130	2.61247e-06	5.58295	ShB-field	AR17	AUS	G	T	0.1875	1.23006
		12	19891279	19991279	100000	19941279	4.3862e-05	4.35791	ShB-field	NC18	AUS	C	T	0.365385	0.446755
		12	21084002	21184002	100000	21134002	5.0419e-06	5.29741	ShB-DI	AR-gh	INDAUS	C	T	0.879032	-0.79561
		12	21118001	21218001	100000	21168001	2.3385e-06	5.63106	ShB-DI	RMC	all_167	C	G	0.0638298	0.18301
		12	21785176	21953495	168319	21903495	4.25953e-06	5.37064	ShB-field	AR17	AUS	C	T	0.916667	-1.30447
		12	21932370	22032370	100000	21982370	8.84e-06	5.05355	ShB-DI	RMC	TEJ	C	T	0.0909091	0.2062
		12	23475415	23575415	100000	23525415	1.532e-06	5.81474	ShB-field	AR16	TRJ	A	G	0.0898876	1.25741
		12	25618731	25718731	100000	25668731	8.2512e-06	5.08348	ShB-field	AR17	TRJ	A	G	0.655556	-0.72723
		12	25627110	25727110	100000	25677110	6.0488e-06	5.21833	ShB-DI	NC-gh	TEJ	C	G	0.947368	0.87209

## Sheet: Table S8
Table S8: Phenotypic and genotypic data for the Rice Diversity Panel 1 (RDP1) accessions used for GWA-mapping that identified 18 QTL for rice sheath blight (ShB) resistance. Phenotypes provided are LSmeans calculated across replications for ShB-scores collected in Arkansas, USA (AR) and Nanning, China (NC) in field plots and using a microchamber disease index (DI) method. Plant height and days to…																																				How QTLs were estimated R vs S from SNP genotypes, per subpopulation group		qShB1	qShB2	qShB3-1	qShB3-2 (R at any one SNP=R)			qShB3-3		qShB4-1	qShB4-2	qShB4-3	qShB6-1
																																						1_4306158	2_23245252	3_7948436	3_15552510	3_16882915	3_19749554	3_32191693	3_34808860	4_4352304	4_13889641	4_30612192	6_8390362
																																					AUS	A	T	T	C	C	G		A	G	C	G	A
																																					IND	A	T	T	C	C	G	AA haplotype		G	C	G	A
																																					TEJ	na	T	T	C	na	G			na	na	G	A
																																					TRJ	na	T	T	C	na	G	C		na	na	G	A
																																					ARO	A	T	T	C	na	G			na	na	G	A
																																					Admix-indica	A	T	T	C	C	G	AA haplotype		G	C	G	A
																			Resistant (R) = 1 vs. Susceptible (S) = 0 for each QTL per accession as determined from QTL SNP alleles in columns AM through BG, with additional details in rows 1 to 10 and columns AL to BG.																		Admix-japonica	na	T	T	C	na	G			na	na	G	A
																																					Admixed	A	T	T	C	na	G			na	C	G	A
NSFTV ID	GSOR no.	Accession name	Orignal providing country	Region	Subpopula-tion group	Selection based on field data: AR-field ≤ 3.5 and NC-field ≤ 4.5	Selection based on DI: AR-DI ≤ 3.5 and NC-DI ≤ 6.7	Selection based on no. of R alleles	AR-Field LSmean	NC-Field LSmean	AR-DI LSmean	NC-DI LSmean	AR plant height LSmean	NC plant height LSmean	AR DH LSmean	NC DH LSmean	TN BLUE	Sum of estimated R alleles	qShB1	qShB2	qShB3-1	qShB3-2	qShB3-3	qShB4-1	qShB4-2	qShB4-3	qShB6-1	qShB6-2	qShB7	qShB8-1	qShB8-2	qShB9	qShB10	qShB11-1	qShB11-2	qShB12	Subpopulation group	1_4306158	2_23245252	3_7948436	3_15552510	3_16882915	3_19749554	3_32191693	3_34808860	4_4352304	4_13889641	4_30612192	6_8390362
166	301157	Tsipala 421	Madagascar	Africa	admixed-indica	<3.5 <4.5	<3.5 <6.7		1.25	4.28564	2.99819	4.80667	192.25	144.393	82.25	73	3.7788	8	1	1	0	1	1	1	1	0	0	1	1	0	0	0	0	na	0	na	admixed-indca	A	T	C	C	G	C	A	A	G	C	G	G
372	301359	Sufaid	Pakistan	South Asia	AUS	<3.5 <4.5	<3.5 <6.7	7-10 R	3.5	4.33333	3.23909	5.58333	152	159	87.25	63.3333	6.768	7	1	1	0	0	0	0	0	1	0	1	1	1	0	0	0	na	0	1	AUS	A	T	C	T	C	C	C	T	A	T	G	G
72	301065	IR 8	Philippines	Southeast Asia	IND	<3.5 <4.5	<3.5 <6.7	9-11 R	3	3.66667	1.36318	5.87667	101.75	90.6667	109	84.6667	7.2783	9	1	1	0	1	0	0	1	0	1	1	1	0	0	1	1	na	0	na	IND	A	T	C	T	C	C	A	T	A	C	G	A
76	301069	Jaya	India	South Asia	IND	<3.5 <4.5	<3.5 <6.7	9-11 R	3	3.90708	1.72712	6.38	118.5		113.5		6.3982	9	1	1	0	1	0	0	1	0	1	1	1	0	0	1	1	na	0	na	IND	A	T	C	T	C	C	A	T	A	C	G	A
126	301117	Pappaku	Taiwan	East Asia	IND	<3.5 <4.5	<3.5 <6.7	9-11 R		3.66667	3.10477	6.10667		172.667		74	3.3337	9	1	1	0	1	1	0	0	1	1	1	1	0	0	0	0	na	1	na	IND	A	T	C	C	C	C	A	A	A	T	T	A
163	301154	Taducan	Philippines	Southeast Asia	IND	<3.5 <4.5	<3.5 <6.7	9-11 R	2.25	1.66667	2.54661	6.06333	159.25	165.667	112.25	79.3333	7.0709	11	1	fail	0	1	1	0	1	1	fail	1	1	0	1	1	1	na	1	na	IND	A	fail	C	C	C	C	A	A	A	C	T	fail
52	301048	Eh Ia Chiu	Taiwan	East Asia	TEJ	<3.5 <4.5	<3.5 <6.7			3.90708	2.4207	6.47333		148.366		81.5196	4.0532	6	1	1	0	0	na	na	na	0	0	1	1	0	0	na	1	1	0	na	TEJ	A	T	C	T	C	C	C	A	G	T	T	G
273	301263	Varyla	Madagascar	Africa	TRJ	<3.5 <4.5	<3.5 <6.7	9-10 R	3.25	3	2.59997	6.58	171.25	152	78.25	63.3333	2.5074	9	1	1	1	1	1	na	na	0	0	1	1	0	0	na	1	1	0	na	TRJ	A	T	T	C	C	G	C	A	G	T	T	G
340	301330	Berenj	Afghanistan	South Asia	admixed	<3.5 <4.5			3.25	4.28564	6.46756	7.94	162.75	143.893	86.25	60.6667	3.7738	6	1	1	0	1	na	na	0	1	0	1	1	0	0	na	0	na	0	na	admixed	A	T	C	C	G	G	C	A	G	T	G	G
344	301334	Habiganj Boro 6	Bangladesh	South Asia	admixed	<3.5 <4.5			3.5	4.33333	5.33948	6.79	145	152	77	69	5.4252	4	1	1	0	0	na	na	0	0	0	1	0	0	0	na	1	na	0	na	admixed	A	T	C	T	G	C	C	A	G	T	T	G
80	301073	K 65	Suriname	South America	admixed	<3.5 <4.5				3.90708	5.26141	8.05916					4.3337	4	1	1	0	0	na	na	0	1	0	1	fail	0	0	na	0	na	0	na	admixed	A	T	C	T	C	C	C	A	A	T	G	G
206	301197	Rojofotsy 738	Madagascar	Africa	admixed-indica	<3.5 <4.5			2	3	5.44514	5.09	187.5	173.333	69	82.6667	4.4302	8	1	1	0	1	1	1	1	0	0	1	1	0	0	0	0	na	0	na	admixed-indica	A	T	C	C	G	C	A	A	G	C	G	G
265	301255	Vialone	Italy	West Europe	admixed-japonica	<3.5 <4.5			3.25	4.33333	4.82755	7.59333	147.5	110.667	74.75	72.6667	3.8387	9	1	1	1	1	na	na	na	0	1	1	1	0	0	na	1	1	0	na	admixed-japonica	A	T	T	T	C	G	C	A	G	T	T	A
45	301042	Dom Sufid	Iran	West Asia	ARO	<3.5 <4.5			3	3.66667	4.39927	6.48333	165.75	166.667	88.25	74.3333	3.3337	4	1	1	0	0	na	na	na	0	0	1	0	0	0	na	0	na	1	na	ARO	A	T	C	T	fail	C	C	A	A	T	T	G
53	301049	Firooz	Iran	West Asia	ARO	<3.5 <4.5			3.5	3.66667	7.67271	7.26	189.25	173.667	90.25	77.6667	6.2503	5	1	1	0	0	na	na	na	0	0	1	0	1	0	na	0	na	1	na	ARO	A	T	C	T	C	C	C	A	fail	T	T	G
5	301005	NSF-TV 5	Unknown	Unknown	ARO	<3.5 <4.5			3.5	1.66667	6.40368	6.30667	173.25	172.667	86.25	73.3333	3.7788	4	1	1	0	0	na	na	na	0	0	1	0	0	0	na	0	na	1	na	ARO	A	T	C	T	C	C	C	A	G	C	T	G
28	301026	Champa Tong 54	Thailand	Southeast Asia	AUS	<3.5 <4.5		7-10 R	3.25	4.33333	4.94794	4.75667	161.25	157.667	78	67.3333	3.7606	9	1	1	0	1	1	fail	0	1	0	1	1	1	0	0	0	na	0	1	AUS	A	T	C	T	C	C	C	A	fail	T	G	G
323	301313	DNJ 140	Bangladesh	South Asia	AUS	<3.5 <4.5		7-10 R	3.5	3.66667	5.40091	6.32667	172	147.333	77.25	66.6667	5.4023	9	1	1	0	0	1	fail	0	1	0	1	1	1	1	0	0	na	0	1	AUS	A	T	C	T	G	C	C	A	fail	T	G	G
58	301054	Ghati Kamma Nangarhar	Afghanistan	South Asia	AUS	<3.5 <4.5		7-10 R	3.25	3.66667	5.14673	6.31333	158.25	138	92.5	73	5.1215	7	1	1	0	1	fail	0	0	fail	0	1	1	fail	0	0	0	na	1	1	AUS	A	T	C	T	G	C	C	N	A	T	fail	G
4	301004	NSF-TV 4	Unknown	Unknown	AUS	<3.5 <4.5		7-10 R	2.25	2.33333	6.4621	7.79667	161.25	154.333	77	66	3.2668	7	1	1	0	0	na	1	0	0	1	1	0	0	1	0	0	na	0	1	AUS	A	T	C	T	G	C	C	A	G	T	T	A
353	301341	ARC 10376	India	South Asia	AUS	<3.5 <4.5			3.5	3.66667	4.59425	7.31	161.25	167.667	68.75	72.6667	3.434	5	0	1	0	0	1	0	0	0	0	1	1	0	0	0	0	na	0	1	AUS	T	T	C	T	G	C	C	A	A	T	T	G
18	301016	BJ 1	India	South Asia	AUS	<3.5 <4.5				3.66667	7.84229	6.69333		149.333		70.6667	6.1215	5	0	1	0	0	1	0	0	1	0	1	1	0	0	0	0	na	0	0	AUS	T	T	C	T	G	C	C	A	A	T	G	G
19	301017	Black Gora	India	South Asia	AUS	<3.5 <4.5				3	3.64094	6.77333		161		62.3333	3.2429	6	1	0	0	0	1	fail	0	1	0	1	1	0	0	0	0	na	0	1	AUS	A	C	C	T	G	C	C	A	fail	T	G	G
319	301309	DK 12	Bangladesh	South Asia	AUS	<3.5 <4.5				3.66667	6.23843	7.59333		142.667		70.3333	3.6891	5	1	1	0	0	1	fail	0	0	0	1	1	0	0	0	0	na	0	0	AUS	A	T	C	T	G	C	C	A	fail	T	T	G
49	301045	DV85	Bangladesh	South Asia	AUS	<3.5 <4.5				3	6.523	7.89		157.667		66.3333	4.2453	5	0	1	0	0	1	1	0	fail	0	1	1	0	0	0	0	na	0	fail	AUS	T	T	C	T	G	C	C	A	G	T	fail	G
78	301071	Jhona 349	India	South Asia	AUS	<3.5 <4.5			3.25	3.66667	3.76921	6.84	162.25	159		65	6.7788	5	1	1	0	0	0	fail	0	0	0	1	1	0	0	0	0	na	0	1	AUS	A	T	C	T	G	C	C	T	fail	T	T	G
13	301012	NSF-TV 13	Unknown	Unknown	AUS	<3.5 <4.5			2.75	4.33333	5.15916	5.64	154	158	91	67.6667	5.2606	6	0	1	0	0	1	1	0	0	0	1	1	fail	0	0	0	na	0	1	AUS	T	T	C	T	C	C	C	A	G	T	T	G
39	301037	NSF-TV 39	Unknown	Unknown	AUS	<3.5 <4.5			2.5	3.66667	4.78958	6.72667	175.5	181	97	75.6667	4.3755	5	1	0	0	0	fail	0	0	1	0	1	1	0	0	0	0	na	0	1	AUS	A	C	C	C	C	C	C	N	A	T	G	G
336	301326	Paung Malaung	Myanmar	Southeast Asia	AUS	<3.5 <4.5				3.66667	6.21983	8.18		135.333		68.6667	4.1468	6	1	0	0	1	1	0	0	0	0	1	1	0	0	0	0	na	0	1	AUS	A	C	C	T	G	C	C	A	A	T	T	G
131	301122	Phudugey	Bhutan	South Asia	AUS	<3.5 <4.5			3.5	4.33333	3.44269	6.97333	161	151	88	77.3333	5.934	5	1	1	0	0	0	fail	0	0	0	1	1	0	0	0	0	na	0	1	AUS	A	T	C	T	G	C	C	T	fail	T	T	G
3	301003	Ai-Chiao-Hong	China	East Asia	IND	<3.5 <4.5		9-11 R	3	3	5.23831	5.07	164.5	156.333	89	62.6667	3.3805	11	1	1	0	1	0	0	1	0	1	1	1	0	1	1	1	na	1	na	IND	A	T	C	T	G	C	A	T	A	C	G	A
30	301028	Chiem Chanh	Vietnam	Southeast Asia	IND	<3.5 <4.5		9-11 R	2.25	3.66667	4.54248	4.87667	165.5	162	98.75	84	6.2711	11	1	1	0	1	1	0	0	1	1	1	1	0	0	1	1	na	1	na	IND	A	T	C	C	C	C	A	A	A	T	T	A
315	301305	Dawebyan	Myanmar	Southeast Asia	IND	<3.5 <4.5		9-11 R		3.66667	4.26679	6.84667		145		64	3.7788	9	1	1	0	1	1	1	1	fail	0	1	1	0	1	0	0	na	0	na	IND	A	T	C	C	G	C	A	A	G	C	fail	G
123	301115	Pagaiyahan	Taiwan	East Asia	IND	<3.5 <4.5		9-11 R	3.5	4.33333	4.44122	7.05667	168	153.667	104.75	74.3333	3.8755	11	1	1	0	1	0	0	1	0	1	1	1	0	1	1	1	na	1	na	IND	A	T	C	T	G	C	A	T	A	C	G	A
130	301121	Peh-Kuh-Tsao-Tu	Taiwan	East Asia	IND	<3.5 <4.5		9-11 R	3.25	3	4.64301	6.05333	178.5	163.667	89	72.6667	4.7311	11	1	1	0	1	0	0	1	0	1	1	1	0	1	1	1	na	1	na	IND	A	T	C	T	G	C	A	T	A	C	G	A
294	301284	SL 22-613	Sierra Leone	Africa	IND	<3.5 <4.5		9-11 R	3.25	4.33333	5.45803	6.70333	131.25	140	66.5	56.2402	4.2711	9	1	0	0	1	0	0	1	1	1	1	1	0	0	1	1	na	0	na	IND	A	C	C	C	C	G	A	T	A	C	T	A
159	301150	Tam Cau 9A	Vietnam	Southeast Asia	IND	<3.5 <4.5		9-11 R		1.90708	5.358	7.83		136.366		72.5196	5.1785	10	1	1	0	1	0	1	0	0	1	1	1	0	1	1	1	na	0	na	IND	A	T	C	fail	C	C	N	T	G	T	G	A
90	301082	Kiang-Chou-Chiu	Taiwan	East Asia	IND	<3.5 <4.5			2.75	3.66667	3.66295	7.23	165	152	92.5	61.3333	2.8889	8	1	0	0	1	0	0	1	0	1	1	1	0	0	1	1	na	0	na	IND	A	C	C	T	G	C	A	T	A	C	G	A
110	301102	Mudgo	India	South Asia	IND	<3.5 <4.5				3.66667	4.52516	6.35667		158		75.6667	2.5074	7	1	1	0	1	0	fail	1	0	1	1	1	0	0	0	0	na	0	na	IND	A	T	C	C	G	C	A	T	fail	C	G	A
34	301032	NSF-TV 34	Unknown	Unknown	IND	<3.5 <4.5				3.66667		5.75		171.366		72.5196	5.5312	6	1	1	0	1	0	0	1	0	0	1	1	0	0	0	0	na	0	na	IND	A	T	C	fail	C	C	A	T	A	C	G	G
119	301111	Oryzica Llanos 5	Colombia	South America	IND	<3.5 <4.5				3	3.75191	6.19667		106.366		85.5196	3.9828	6	1	1	0	0	0	1	0	0	1	1	1	0	0	0	0	na	0	na	IND	A	T	C	T	C	C	C	T	G	T	G	A
136	301127	RTS12	Vietnam	Southeast Asia	IND	<3.5 <4.5				3.90708	4.26325	5.88		164.366		71.5196	7.9878	8	1	1	0	1	0	0	0	fail	1	1	1	0	0	1	1	na	0	na	IND	A	T	C	T	C	C	N	T	A	T	fail	A
137	301128	RTS14	Vietnam	Southeast Asia	IND	<3.5 <4.5			1.74321	3.66667	3.92338	4.85333	158.75	155.366	88.75	58.5196	3.9302	7	1	0	0	1	0	0	1	1	0	1	1	0	0	0	0	na	1	na	IND	A	C	C	T	C	C	A	T	A	C	T	G
141	301132	Seratoes Hari	Indonesia	Southeast Asia	IND	<3.5 <4.5				3.90708	2.14843	6.88333					6.5074	6	1	0	0	0	1	fail	0	0	1	fail	1	0	0	1	1	na	0	na	IND	A	C	C	C	C	C	A	A	fail	T	G	A
355	301343	ASD 1	India	South Asia	TEJ	<3.5 <4.5		8-9 R	3.25	4.33333	4.92006	7.38667	144.25	131.333	98.75	66.3333	2.6787	8	1	1	0	1	na	na	na	0	1	1	1	0	0	na	1	1	0	na	TEJ	A	T	C	T	C	G	C	A	G	T	T	A
309	301299	Manzano	Zaire	Africa	TRJ	<3.5 <4.5		9-10 R	3.25	3.66667	6.12449	7.00667	164.75	133	83	64.3333	4.5532	10	1	1	1	1	1	na	na	1	0	1	1	0	0	na	1	1	0	na	TRJ	A	T	T	C	C	C	C	A	G	T	G	G
176	301167	583	Ecuador	South America	TRJ	<3.5 <4.5				2.33333	2.94792	8.03667		141.317		90.2402	2.2534	5	1	1	0	0	1	na	na	0	0	0	1	0	0	na	0	1	0	na	TRJ	A	T	C	T	C	C	C	A	G	T	T	G
7	301007	Arias	Indonesia	Southeast Asia	TRJ	<3.5 <4.5				3.90708	8.89655	7.87					3.0482	7	1	1	0	1	1	na	na	1	0	0	1	0	0	na	1	0	0	na	TRJ	A	T	C	T	G	G	C	A	G	T	G	G
188	301179	Coppocina	Bulgaria	East Europe	TRJ	<3.5 <4.5				3.66667	7.21737	7.84333		137		88.6667	3.2534	5	0	1	0	1	1	na	na	0	0	0	1	0	0	na	0	1	0	na	TRJ	T	T	C	T	fail	C	C	A	G	T	T	G
237	301227	Estrela	Colombia	South America	admixed-japonica		<3.5 <6.7		5	4.28564	2.26541	5.67333	110	130.393	80.5	61.6667	6.2479	8	1	1	1	1	na	na	na	0	0	1	1	0	0	na	1	1	0	na	admixed-japonica	A	T	T	C	C	C	C	A	G	C	T	G
246	301236	Saraya	Fiji	Oceania	AUS		<3.5 <6.7	7-10 R	3.5	7.28564	3.18346	6.18	137.5	109.893	75	63.6667	3.876	7	1	1	0	0	1	0	0	0	0	1	1	0	0	0	0	na	1	1	AUS	A	T	C	C	G	C	C	A	A	T	T	G
203	301194	Radin Ebos 33	Malaysia	Southeast Asia	IND		<3.5 <6.7	9-11 R	3	7.28564	2.43262	4.81333	166.5	142.393	93.5	61.4991	5.2844	9	1	0	0	1	0	0	0	0	1	1	1	1	0	1	1	na	1	na	IND	A	C	C	T	C	C	A	T	A	T	G	A
304	301294	519	Uruguay	South America	IND		<3.5 <6.7			5	2.86094	6.08333		150.667		66.3333	4.2453	6	1	0	0	1	0	0	0	0	1	1	1	0	0	0	0	na	1	na	IND	A	C	C	C	C	C	C	A	A	T	G	A
189	301180	Criollo La Fria	Venezuela	South America	IND		<3.5 <6.7		3	7	3.32824	5.40333	163.75	156.393	74.25	71	4.0391	5	1	0	0	1	0	0	0	0	0	1	1	0	0	fail	fail	na	1	na	IND	A	C	C	T	C	C	A	T	A	T	G	G
196	301187	JM70	Mali	Africa	IND		<3.5 <6.7			5.90708	3.48099	6.58		158.366		73.5196	2.7556	5	1	0	0	0	1	0	0	1	0	1	1	0	0	0	0	na	0	na	IND	A	C	C	T	C	C	A	A	A	T	T	G
255	301245	Pai Hok Glutinous	Hong Kong	East Asia	IND		<3.5 <6.7			5.66667	2.88327	5.08333		163		74.3333	6.5532	6	1	0	0	1	0	0	fail	1	0	1	1	0	0	0	0	na	1	na	IND	A	C	C	T	G	C	A	T	A	fail	T	G
148	301139	Sintane Diofor	Burkina Faso	Africa	IND		<3.5 <6.7			5.90708	3.18008	6.30333		134.366		73.5196	4.2453	7	1	1	0	1	0	0	0	0	0	1	1	0	0	1	1	na	0	na	IND	A	T	C	C	C	C	C	T	A	T	G	G
235	301225	Sze Guen Zim	China	East Asia	IND		<3.5 <6.7		2.25	5.28564	2.19394	6.04	161.25	129.393	74.25	58.6667	4.5054	8	1	0	0	1	0	0	0	1	0	1	1	0	0	1	1	na	1	na	IND	A	C	C	T	C	C	A	T	A	T	T	G
91	301083	Kibi	Japan	East Asia	TEJ		<3.5 <6.7		3.75	3	3.15825	5.38667	135.25	119.333	78	72.3333	2.8982	5	0	1	0	0	na	na	na	0	0	1	1	0	0	na	1	1	0	na	TEJ	A	T	C	T	C	C	C	A	G	T	T	G
243	301233	Tropical Rice	Ecuador	South America	TEJ		<3.5 <6.7		8.25	5.66667	2.18262	6.60333	95	103.333	76.75	54.6667	3.2844	5	0	1	1	0	na	na	na	0	0	0	1	0	0	na	1	1	0	na	TEJ	A	T	T	C	C	C	C	A	G	T	T	G
238	301228	WAB 56-104	Cote D'Ivoire	Africa	TRJ		<3.5 <6.7	9-10 R	7.75	6.28564	2.55229	5.37667	105	103.393	74.25	65.9991	2.2077	9	1	1	1	1	1	na	na	0	0	1	1	0	0	na	1	1	0	na	TRJ	A	T	T	C	C	C	C	A	G	T	T	G
272	301262	923	Madagascar	Africa	admixed					4.33333	4.61432	7.08667		121.333		79.6667	4.8225	6	0	1	1	0	na	na	1	1	0	1	1	0	0	na	0	na	0	na	admixed	T	T	T	T	C	C	C	T	G	C	G	G
278	301268	C1-6-5-3	Mexico	North America	admixed				7	7.66667	5.11575	7.67333	100	87.3333	79.5	63	4.3048	7	1	1	0	1	na	na	0	1	1	1	1	0	0	na	0	na	0	na	admixed	A	T	C	T	C	G	C	A	G	T	G	A
390	301373	CI 11026	United States	North America	admixed				6.75	5	8.75357	7.15	129.5	124.667	78.75	73	3.6215	4	1	0	0	0	na	na	1	0	1	1	fail	0	0	na	0	na	0	na	admixed	A	C	C	C	C	C	C	A	A	C	T	A
41	301039	Darmali	Nepal	South Asia	admixed				4	1.66667	6.01866	6.25	177.5	192.366	108	54.5196	2.3564	4	1	1	1	0	na	na	0	0	0	1	0	0	0	na	0	na	0	na	admixed	A	T	T	T	C	C	C	A	A	T	T	G
279	301269	Kon Suito	Mongolia	East Asia	admixed				6.75	5.54646	4.72258		88.75	110.817	79.25	63.2402	4.5054	6	1	1	0	1	na	na	0	0	0	1	1	0	0	na	1	na	0	na	admixed	A	T	C	C	C	C	C	A	G	T	T	G
617	301417	MCR010277	United States	North America	admixed				2.5	5	5.3457	6.38333	96	105	84.75	74.6667	6.5074	5	0	1	0	1	na	na	1	0	1	1	0	0	0	na	0	na	0	na	admixed	T	T	C	fail	C	C	A	T	A	C	T	A
95	301087	NSF-TV 95	Unknown	Unknown	admixed				4	5	2.85063	7.22667	182.5	156.333	80	79.3333	3.6891	6	0	1	0	1	na	na	0	1	0	1	1	fail	0	na	1	na	0	na	admixed	T	T	C	C	fail	C	C	A	G	T	G	G
332	301322	KPF-16	Bangladesh	South Asia	admixed-indica					4.33333	4.9665	5.91		140		55.7402	4.8982	6	1	1	0	0	0	0	1	0	0	1	1	0	0	1	0	na	0	na	admixed-indica	A	T	C	T	G	C	A	T	A	C	G	G
227	301218	Riz Local	Burkina Faso	Africa	admixed-indica					5.28564	5.73661	7.18333		146.893		62	2.376	3	0	0	0	1	0	0	0	0	0	1	1	0	0	0	0	na	0	na	admixed-indica	T	C	C	C	G	C	C	T	A	T	G	G
259	301249	Sadri Tor Misri	Iran	West Asia	admixed-indica					4.33333	6.24681	7.30667		140.893		67.4991	5.0391	5	1	1	0	1	0	0	0	0	0	1	1	0	0	0	0	na	0	na	admixed-indica	A	T	C	C	G	C	A	T	A	T	G	G
293	301283	TOg 7178	Senegal	Africa	admixed-indica					4.33333	5.10586	7.48		125.667		63	3.8805	5	1	1	0	1	0	0	0	0	0	1	1	0	0	0	0	na	0	na	admixed-indica	A	T	C	C	G	C	C	T	A	T	G	G
244	301234	Arabi	Egypt	Africa	admixed-japonica				4	5.28564	6.92588	7.84667	127.5	117.893	57.25	63	6.7254	4	1	1	0	0	na	na	na	0	0	0	0	0	0	na	1	1	0	na	admixed-japonica	A	T	C	T	C	C	A	T	G	T	T	G
264	301254	Baldo	Italy	West Europe	admixed-japonica				4.5	7	4.20041	7.67	120	87.3333	73	49.3333	3.6787	9	1	1	1	1	na	na	na	0	1	1	1	0	0	na	1	1	0	na	admixed-japonica	A	T	T	C	C	C	C	A	G	T	T	A
622	301418	Bengal	United States	North America	admixed-japonica				5.75	4.33333	4.46301	5.16667	97	135.667	92.5	77	2.8805	7	1	1	1	0	na	na	na	0	0	1	1	0	0	na	1	1	0	na	admixed-japonica	A	T	T	T	C	C	C	A	G	T	T	G
20	301018	Blue Rose	United States	North America	admixed-japonica				4.5	3.66667	5.3574	5.42	159.75	133.333	107.5	73.6667	4.3805	6	1	1	0	0	na	na	na	0	0	1	1	0	0	na	1	1	0	na	admixed-japonica	A	T	C	T	C	C	C	A	G	T	T	G
182	301173	Blue Rose Supreme	United States	North America	admixed-japonica				4.5	5.66667	4.07268	6.58333	163.75	139	110	67.6667	4.3232	6	1	1	0	0	na	na	na	0	0	1	1	0	0	na	1	1	0	na	admixed-japonica	A	T	C	T	C	C	C	A	G	T	T	G
376	301361	Breviaristata	Portugal	West Europe	admixed-japonica				4.25	5.66667	4.48376	6.24667	148.75	118	87	73	3.3387	8	1	1	1	1	na	na	na	fail	0	1	1	0	0	na	1	1	0	na	admixed-japonica	A	T	T	C	C	C	C	A	G	T	fail	G
40	301038	Dam	Thailand	Southeast Asia	admixed-japonica				4.75	4.33333	4.03669	6.79667	137.75	158.333	93.5	77.3333	4.4302	8	1	1	1	0	na	na	na	1	0	1	1	0	0	na	1	1	0	na	admixed-japonica	A	T	T	T	C	C	C	A	G	T	G	G
305	301295	Doble Carolina Rinaldo Barsani	Uruguay	South America	admixed-japonica				4	5.66667	5.23356	6.85	141.25	127.333	82.5	66	3.7028	9	1	1	1	1	na	na	na	0	1	1	1	0	0	na	1	1	0	na	admixed-japonica	A	T	T	C	C	C	C	A	G	T	T	A
631	301412	Dragon Eyeball 100	China	East Asia	admixed-japonica					5	8.7	8.86667		91		71.3333	3.7503	4	0	1	0	0	na	na	na	0	0	1	1	0	0	na	0	1	0	na	admixed-japonica	T	T	C	T	C	C	C	A	G	T	T	G
627	301421	Early	United States	North America	admixed-japonica				5.75	9.90708	7.94376	6.48	103	85.3663	88.75	55.5196	4.7429	3	1	0	0	1	na	na	na	0	0	0	0	0	0	na	1	0	0	na	admixed-japonica	A	C	C	C	C	G	C	A	G	T	T	G
55	301051	Gerdeh	Iran	West Asia	admixed-japonica				4.75	5.66667	4.02698	8.00333	135.75	136.333	68.25	57.6667	2.8225	4	1	0	0	0	na	na	na	0	0	1	0	0	0	na	1	1	0	na	admixed-japonica	A	C	C	T	C	G	C	A	A	T	T	G
60	301056	Gotak Gatik	Indonesia	Southeast Asia	admixed-japonica				5	4.33333	6.6559	8.42333	156	146.667	75	62.6667	3.5734	6	1	1	0	0	na	na	na	0	0	1	1	0	0	na	1	1	0	na	admixed-japonica	A	T	C	T	C	C	C	A	G	T	T	G
253	301243	Guineandao	Guinea	Africa	admixed-japonica				4.5	5	5.14048	6.31333	142.75	154.667	75	72.6667	3.6442	6	1	1	0	0	na	na	na	0	0	1	1	0	0	na	1	1	0	na	admixed-japonica	A	T	C	C	C	C	C	A	G	T	T	G
266	301256	Hiderisirazu	Japan	East Asia	admixed-japonica				6	5.66667	6.18971	7.3	119.25	122	76.75	58	2.2311	8	1	1	1	1	na	na	na	1	0	1	1	0	0	na	1	0	0	na	admixed-japonica	A	T	T	T	C	C	C	A	G	T	G	G
87	301079	Keriting Tingii	Indonesia	Southeast Asia	admixed-japonica				4.75	5.66667	3.74486	5.58	140.25	140	99.25	79	3.2998	8	1	1	1	1	na	na	na	0	0	1	1	0	0	na	1	1	0	na	admixed-japonica	A	T	T	T	C	C	C	A	G	T	T	G
100	301092	Lacrosse	United States	North America	admixed-japonica				4	5	3.38737	7.04333	146.25	136	94	70.3333	3.7844	6	1	1	0	0	na	na	na	0	0	1	1	0	0	na	1	1	0	na	admixed-japonica	A	T	C	T	C	C	C	A	G	T	T	G
387	301370	M-202	United States	North America	admixed-japonica				5	6.33333	7.61707	8.25333	122	125.333	72.75	77.3333	5.2964	6	1	1	0	0	na	na	na	0	0	1	1	0	0	na	1	1	0	na	admixed-japonica	A	T	C	T	C	C	C	A	G	T	T	G
388	301371	Nortai	United States	North America	admixed-japonica				3.5	7.66667	5.37937	6.39333	131.75	105.333	86.75	69.6667	3.7606	6	1	1	0	1	na	na	na	0	0	1	1	0	0	na	1	0	0	na	admixed-japonica	A	T	C	C	C	C	A	T	G	T	T	G
114	301106	Nova	United States	North America	admixed-japonica				4.25	5.66667	2.73374	8.25	137.75	136.333	53.75	72	4.2254	4	1	1	0	0	na	na	na	0	0	1	0	0	0	na	0	1	0	na	admixed-japonica	A	T	C	T	C	C	C	A	G	T	T	G
335	301325	Okshitmayin	Myanmar	Southeast Asia	admixed-japonica				6	5	5.2867	7.52	120	131.667	73.25	60.6667	2.8805	4	1	1	0	0	na	na	na	0	0	0	1	0	0	na	0	1	0	na	admixed-japonica	A	T	C	T	C	C	C	A	G	T	T	G
121	301113	Ostiglia	Italy	West Europe	admixed-japonica				5.25	6.28564	5.80173	6.11059	132.5	108.893	97.5	54.4991	2.7618	6	1	1	0	0	na	na	na	0	0	1	1	0	0	na	1	1	0	na	admixed-japonica	A	T	C	T	C	C	C	A	G	T	T	G
629	301410	Panda	Italy	West Europe	admixed-japonica				4.75	7.90708	4.08801	6.57333	125.75	112.366	82.25	59.5196	3.71	6	1	1	0	0	na	na	na	1	0	1	1	0	0	na	1	0	0	na	admixed-japonica	A	T	C	C	C	C	C	A	G	T	G	G
281	301271	Patna	Morocco	Africa	admixed-japonica				4.25	6.33333	3.42062	8.07667	125	112	90	59.3333	5.2998	5	0	1	0	0	na	na	na	0	0	1	1	0	0	na	1	1	0	na	admixed-japonica	T	T	C	C	C	C	C	A	G	T	T	G
128	301119	Pato De Gallinazo	Australia	Oceania	admixed-japonica				4.25	5.90708	4.78394	5.25333	131.5	112.366	88.5	54.5196	4.7628	6	1	1	0	0	na	na	na	0	0	1	1	0	0	na	1	1	0	na	admixed-japonica	A	T	C	T	C	C	C	A	G	T	T	G
618	301404	Pecos	United States	North America	admixed-japonica				5.25	7	5.07908	3.82471	114.5	108.333	90	64.3333	4.2311	5	1	1	0	0	na	na	na	0	0	1	0	0	0	na	1	1	0	na	admixed-japonica	A	T	C	C	C	C	C	A	G	T	T	G
218	301209	PI 298967-1	Australia	Oceania	admixed-japonica				6	6.33333	7.11179	8.53	126.25	155.333	77	59.3333	4.3564	4	1	1	0	0	na	na	na	0	0	1	0	0	0	na	1	0	0	na	admixed-japonica	A	T	C	fail	C	C	C	A	G	T	T	G
364	301351	Rikuto Norin 21	Japan	East Asia	admixed-japonica				5	6.33333	7.7605	8.46667	121.25	105.667	87.25	52.3333	4.0709	6	1	1	0	1	na	na	na	1	0	0	1	0	0	na	1	0	0	na	admixed-japonica	A	T	C	T	C	C	C	A	G	T	G	G
367	301354	Sanbyang-Daeme	Republic of Korea	East Asia	admixed-japonica				5.25	6.33333	3.85548	7.52333	120.75	137.333	96.25	63.6667	4.0482	7	1	1	0	1	na	na	na	1	0	1	1	0	0	na	1	fail	0	na	admixed-japonica	A	T	C	T	C	C	C	A	G	T	G	G
211	301202	Tokyo Shino Mochi	Japan	East Asia	admixed-japonica				6	7	3.77846	7.56667	122.25	103.393	80	71.3333	4.4828	7	1	1	0	1	na	na	na	1	0	1	1	0	0	na	1	0	0	na	admixed-japonica	A	T	C	T	C	C	C	A	G	T	G	G
236	301226	WC 521	China	East Asia	admixed-japonica				4.75	4.28564	7.05498	8.34916	131.75	142.393	80	60.3333	4.8024	4	1	1	0	0	na	na	na	0	0	fail	1	0	0	na	0	1	0	na	admixed-japonica	A	T	C	T	C	C	C	A	G	T	T	G
217	301208	YRL-1	Australia	Oceania	admixed-japonica				5	6.28564	5.66732	7.90333	129.25	121.893	112	60.6667	4.1784	4	1	1	0	0	na	na	na	0	0	1	1	0	0	na	0	0	0	na	admixed-japonica	A	T	C	T	C	C	C	A	G	T	T	G
16	301014	Bico Branco	Brazil	South America	ARO				3.75	3.66667	6.72771	7.44667	175	192.667	89.25	75	3.934	4	0	1	0	0	na	na	na	0	0	1	0	1	0	na	0	na	1	na	ARO	T	T	C	T	G	C	C	A	G	T	T	G
191	301182	Dom Zard	Iran	West Asia	ARO				2.5	7.28564	5.41672	5.91667	178.75	124.893	125.75	69.3333	1.8805	4	1	1	0	0	na	na	na	0	0	1	0	0	0	na	0	na	1	na	ARO	A	T	C	T	C	C	C	A	fail	T	T	G
373	301360	Lambayeque 1	Peru	South America	ARO				3.5	6.33333	5.99132	6.61	184	150.333	82.5	74	3.4828	3	1	1	0	0	na	na	na	0	0	1	0	0	0	na	0	na	0	na	ARO	A	T	C	T	C	C	C	A	fail	T	T	G
112	301104	N12	India	South Asia	ARO				4.5	7	6.51394	7.02916	172.958	98.3333	101.25	69	2.768	4	1	1	0	0	na	na	na	0	0	1	0	0	0	na	0	na	1	na	ARO	A	T	C	T	C	C	C	A	fail	T	T	G
160	301151	NSF-TV 160	Unknown	Unknown	ARO				3.5	5.66667	6.92799	6.7	158.75	114.667	92.75	73	3.7707	4	1	1	0	0	na	na	na	0	0	1	0	0	0	na	0	na	1	na	ARO	A	T	C	T	C	C	C	A	G	T	T	G
260	301250	NSF-TV 260	Unknown	Unknown	ARO					5	6.65135	7.93		152.333		71.3333	3.2077	3	1	1	0	0	na	na	na	0	0	1	0	0	0	na	0	na	0	na	ARO	A	T	C	T	C	C	C	A	fail	T	T	G
93	301085	NSF-TV 93	Unknown	Unknown	ARO				4	4.33333	5.43308	7.57333	173.5	175.333	95	65.3333	3.2783	4	1	1	0	0	na	na	na	0	0	1	0	0	0	na	0	na	1	na	ARO	A	T	C	T	C	C	C	A	G	T	T	G
124	301390	Pankhari 203	India	South Asia	ARO					5.90708	7.00313	6.09333		141.366		77.5196	2.8048	2	0	1	0	0	na	na	na	0	0	fail	0	0	0	na	0	na	1	na	ARO	T	T	C	T	C	C	C	A	fail	T	T	G
221	301212	Sadri Belyi	Azerbaijan	West Asia	ARO				3.5	8.66421	4.8425		134.5	109.42	60.25	58.2402	2.7738	4	1	1	0	0	na	na	na	0	0	1	0	0	0	na	0	na	1	na	ARO	A	T	C	T	C	C	C	A	G	T	T	G
33	301031	Chuan 4	Taiwan	East Asia	AUS			7-10 R	4	3	4.72168	6.4	142.5	146.333	83.25	56.6667	3.21	8	1	1	0	1	1	fail	0	0	0	1	1	0	1	0	0	na	0	1	AUS	A	T	C	T	G	C	C	A	fail	T	T	G
370	301357	Coarse	Pakistan	South Asia	AUS			7-10 R	2.75	5.66667	4.2194	5.59333	154.5	145	76.5	65	4.2254	8	1	0	0	1	1	0	0	1	0	1	1	1	0	0	0	na	0	1	AUS	A	C	C	T	C	C	C	A	A	T	G	G
378	301363	Kalubala Vee	Sri Lanka	South Asia	AUS			7-10 R		5.66667	3.76792	5.19667		145.333		69.3333	3.0734	10	1	1	0	1	1	1	0	0	0	1	1	1	0	0	0	na	1	1	AUS	A	T	C	C	G	C	C	A	G	T	T	G
105	301097	Mehr	Iran	West Asia	AUS			7-10 R	4.25	2.33333	5.03431	5.78667	167.5	167.667	76	62.6667	4.0629	7	1	1	0	1	0	0	0	1	0	1	0	0	1	0	0	na	0	1	AUS	A	T	C	T	G	C	C	T	A	T	G	G
200	301191	P 737	Pakistan	South Asia	AUS			7-10 R		5	3.81798	6.45667		148.893		69	2.4302	7	0	1	0	1	1	0	0	1	0	1	1	0	0	0	0	na	0	1	AUS	T	T	C	T	C	C	C	A	A	T	G	G
369	301356	Sathi	Pakistan	South Asia	AUS			7-10 R	4	5.66667	5.08769	5.51	151.25	160.333	76.25	64.6667	4.3024	8	1	1	0	1	0	0	0	1	0	1	1	1	0	0	0	na	0	1	AUS	A	T	C	T	G	C	C	T	A	T	G	G
341	301331	Shirkati	Afghanistan	South Asia	AUS			7-10 R	3	5	4.98441	5.96667	155.25	147	86.5	69.6667	5.3048	7	1	1	0	1	0	1	0	0	0	1	1	0	0	0	0	na	0	1	AUS	A	T	C	T	G	C	C	T	G	T	T	G
357	301345	9524	India	South Asia	AUS					5.66667	3.48401	6.95333		122.333		67	2.9878	3	0	0	0	0	0	0	0	0	0	1	1	fail	0	0	0	na	0	1	AUS	T	C	C	T	G	C	C	T	A	T	T	G
178	301169	ARC 6578	India	South Asia	AUS				2.5	5	5.11503	7.79333	163.5	144.893	75.75	76.4991	3.647	5	1	0	0	0	1	1	0	0	0	0	1	0	0	0	0	na	0	1	AUS	A	C	C	T	G	C	C	A	G	T	T	G
6	301006	ARC 7229	India	South Asia	AUS				4.25	5	5.51554	8.11	160.75	165.333	83.75	70	3.7028	4	1	1	0	0	0	0	0	0	0	1	0	0	0	0	0	na	0	1	AUS	A	T	C	T	G	C	C	T	A	T	T	G
228	301219	CA 902/B/2/1	Chad	Africa	AUS				4.5	5.28564	4.11848	7.75667	152.25	144.893	76.75	61.3333	2.7964	5	1	1	0	0	0	0	0	0	0	1	1	0	0	0	0	na	0	1	AUS	A	T	C	T	G	C	C	T	A	T	T	G
314	301304	CTG 1516	Bangladesh	South Asia	AUS				3.75	4.33333	6.42847	8.10667	157	148	77.75	67.3333	2.8755	3	1	0	0	0	0	fail	0	0	0	1	1	0	0	0	0	na	0	0	AUS	A	C	C	T	G	G	C	T	fail	T	T	G
316	301306	DD 62	Bangladesh	South Asia	AUS				4	3.66667	8.24386	8.29667	160.75	149.333	80.75	68	1.7788	5	1	1	0	0	1	0	0	0	0	1	1	0	0	0	0	na	0	0	AUS	A	T	C	T	G	C	C	A	A	T	T	G
44	301041	Dhala Shaitta	Bangladesh	South Asia	AUS				3.5	5	5.05443	8.25	160	145.667	82.25	55.9991	4.5482	5	1	1	0	0	fail	0	0	0	0	1	1	0	0	0	0	na	0	1	AUS	A	T	C	T	G	C	C	N	A	T	T	G
317	301307	DJ 123	Bangladesh	South Asia	AUS					5	5.7186	7.36333		138		67	3.2783	5	1	1	0	0	1	0	0	0	0	1	1	0	0	0	0	na	0	0	AUS	A	T	C	T	G	C	C	A	A	T	T	G
318	301308	DJ 24	Bangladesh	South Asia	AUS				3	5	5.79402	8.14	167	146.667	87.5	68	3.2606	5	fail	0	0	0	1	1	0	0	0	1	1	0	0	0	0	na	0	1	AUS	N	C	C	T	G	C	C	A	G	T	T	G
320	301310	DM 43	Bangladesh	South Asia	AUS					4.33333	5.76076	6.99667		139.333		61.3333	4.4233	6	1	1	0	0	1	1	0	0	0	1	1	0	0	0	0	na	0	fail	AUS	A	T	C	T	G	C	C	A	G	T	T	G
321	301311	DM 56	Bangladesh	South Asia	AUS				4.75	5	7.24634	8.38	157.75	154.333	86.5	63.6667	2.8232	5	1	1	0	1	0	0	0	0	0	1	1	0	0	0	0	na	0	0	AUS	A	T	C	T	G	C	C	T	A	T	T	G
322	301312	DM 59	Bangladesh	South Asia	AUS				3.75	4.33333	5.83721	7.02667	167	134	76	67	6.2738	3	1	0	0	0	0	0	0	0	0	1	1	0	0	0	0	na	0	fail	AUS	A	C	C	T	G	C	C	T	A	T	T	G
651	312017	Dular	India	South Asia	AUS					7.66667	5.74069	6.91471		106.667		59.3333	2.2077	4	1	0	0	0	0	0	0	0	0	1	1	0	0	0	0	na	0	1	AUS	A	C	C	T	G	C	C	T	A	T	T	G
324	301314	DV 123	Bangladesh	South Asia	AUS				3.75	4.1679	7.67789	8.45333	151.25	133.667	82.5	61.3333	2.8889	6	1	1	0	0	1	1	0	0	0	1	1	0	0	0	0	na	0	0	AUS	A	T	C	T	G	C	C	A	G	T	T	G
345	301335	DZ 193	Bangladesh	South Asia	AUS					5.66667	7.75938	7.62667		116.667		65.3333	2.7964	4	0	1	0	0	1	0	0	fail	0	1	1	0	0	0	0	na	0	0	AUS	T	T	C	T	G	C	C	A	A	T	fail	G
326	301316	Ghorbhai	Bangladesh	South Asia	AUS				4	5.1679	6.22589	7.76	156.25	152.667	82.75	62	2.1785	5	1	0	0	0	1	fail	0	0	0	1	1	0	0	0	0	na	0	1	AUS	A	C	C	T	G	C	C	A	fail	T	T	G
327	301317	Goria	Bangladesh	South Asia	AUS					4.33333	3.6117	6.45		137		61	6.3982	5	1	0	0	0	1	0	0	0	0	1	1	0	0	0	0	na	0	1	AUS	A	C	C	T	G	C	C	A	A	T	T	G
262	301252	Halwa Gose Red	Iraq	West Asia	AUS				4.25	5.66667	2.72103	8.28333	149	124.667	82.25	62	5.9878	5	1	1	0	0	0	0	0	0	0	1	1	0	0	0	0	na	0	1	AUS	A	T	C	T	G	C	C	T	A	T	T	G
328	301318	Jamir	Bangladesh	South Asia	AUS					5	5.41318	7.43667		152.667		74.6667	5.7844	4	1	0	0	0	1	0	0	fail	0	1	1	0	0	0	0	na	0	0	AUS	A	C	C	T	G	C	C	A	A	T	fail	G
329	301319	Kachilon	Bangladesh	South Asia	AUS				2.25	5	4.53629	7.62667	145	121.333	85	61.3333	7.5482	5	1	0	0	0	1	fail	0	0	0	1	1	0	0	0	0	na	0	1	AUS	A	C	C	T	G	C	C	A	fail	T	T	G
81	301074	Kalamkati	India	South Asia	AUS				3.5	5	6.24435	6.48667	161.5	162.333	73.25	65.6667	3.9252	5	1	1	0	0	1	0	0	1	0	1	0	0	0	0	0	na	0	fail	AUS	A	T	C	T	fail	C	C	A	A	T	G	G
346	301336	Karkati 87	Bangladesh	South Asia	AUS				3.25	5.66667	2.73229	7.74	148.75	151.333	77	60	4.2783	5	1	1	0	0	0	fail	0	0	0	1	1	0	0	0	0	na	0	1	AUS	A	T	C	T	G	C	C	T	fail	T	T	G
85	301077	Kasalath	India	South Asia	AUS					4.33333	4.09973	6.80333		170.667		70	3.8755	5	1	0	0	0	1	0	0	0	0	1	1	0	0	0	0	na	0	1	AUS	A	C	C	T	G	C	C	A	A	T	T	G
276	301266	Kaukau	Mali	Africa	AUS				3.5	5	5.54393	8.18333	150.5	132	74.75	64	1.7479	6	1	1	0	0	1	0	0	0	0	1	1	0	0	0	0	na	0	1	AUS	A	T	C	T	G	C	C	A	A	T	T	G
330	301320	Khao Pahk Maw	Thailand	Southeast Asia	AUS					4.33333	4.69725	6.46667		124.667		60	5.5417	6	1	1	0	0	1	0	0	0	0	1	1	0	0	0	0	na	0	1	AUS	A	T	C	T	fail	C	C	A	A	T	T	G
331	301321	Khao Tot Long 227	Thailand	Southeast Asia	AUS					5	7.2584	8.36333		135.667		63.3333	3.2998	5	1	1	0	0	1	0	0	0	0	1	1	0	0	0	0	na	0	0	AUS	A	T	C	T	G	C	C	A	A	T	T	G
360	301348	PTB 30	India	South Asia	AUS					7	6.0893	7.24		113.667		61	3.6468	2	fail	0	0	0	0	0	0	0	0	1	1	0	0	0	0	na	0	fail	AUS	N	C	C	T	G	C	C	T	A	T	T	G
371	301358	Santhi Sufaid	Pakistan	South Asia	AUS				4	5.66667	5.788	6.67333	146	138.667	86.25	70.3333	3.8048	5	1	1	0	0	0	0	0	0	0	1	1	0	0	0	0	na	0	1	AUS	A	T	C	T	C	C	C	T	A	T	T	G
261	301251	Shim Balte	Iraq	West Asia	AUS				3.25	6.33333	4.50478	8.09	129	114.667	63.5	61	5.7556	6	1	1	0	0	1	0	0	0	0	1	1	0	0	0	0	na	0	1	AUS	A	T	C	T	C	C	C	A	A	T	T	G
359	301347	Surjamkuhi	India	South Asia	AUS				4.25	7	5.40648	7.81333	156.5	103.667	98	60.6667	4.2479	3	1	0	0	0	0	fail	0	0	0	1	1	0	0	0	0	na	0	0	AUS	A	C	C	T	G	C	C	T	fail	T	T	G
152	301143	T 1	India	South Asia	AUS				3.75	5	4.51991	7.07	168	154	88.25	70.6667	4.1468	4	1	0	0	0	0	fail	0	0	0	1	1	0	0	0	0	na	0	1	AUS	A	C	C	T	G	C	C	T	fail	T	T	G
153	301144	T26	India	South Asia	AUS					5	4.66243	7.17667		135		67.6667	3.2711	4	1	1	0	0	0	fail	0	0	0	1	0	0	0	0	0	na	0	1	AUS	A	T	C	T	G	C	C	T	fail	T	T	G
398	301399	93-11	China	East Asia	IND			9-11 R	5.4854				115.335		90.75			9	1	1	0	1	0	0	1	0	1	1	1	0	0	1	1	na	0	na	IND	A	T	C	T	C	C	A	T	A	C	G	A
21	301019	Byakkoku Y 5006 Seln	Australia	Oceania	IND			9-11 R	3.75	4.33333	4.75436	6.63	171.25	159.667	98.25	75	5.0074	11	1	0	0	1	1	1	1	1	1	1	1	0	0	1	1	na	0	na	IND	A	C	C	C	C	C	A	A	G	C	T	A
43	301040	Dee Geo Woo Gen	Taiwan	East Asia	IND			9-11 R	4.5	3	4.92235	6.64	110.75	76	89	84.6667	7.2656	9	1	1	0	1	0	0	1	0	1	1	1	0	0	1	1	na	0	na	IND	A	T	C	T	G	C	A	T	A	C	G	A
325	301315	EMATA A 16-34	Myanmar	Southeast Asia	IND			9-11 R	3	5.90708	5.12774	6.87667	171.25	153	71.5	69	5.2484	9	1	0	0	1	0	0	1	1	1	1	1	0	0	1	1	na	0	na	IND	A	C	C	T	G	C	A	T	A	C	T	A
66	301059	Hsia Chioh Keh Tu	Taiwan	East Asia	IND			9-11 R	1.75	7.90708	4.9207	6.45	138.613	130.366	141.119	61.5196	4.7656	10	1	0	0	1	1	1	1	0	1	1	1	0	0	1	1	na	0	na	IND	A	C	C	C	C	G	A	A	G	C	G	A
644	312010	IR64-21	Philippines	Southeast Asia	IND			9-11 R	4	6.33333	5.83144	5.60333	119.75	92	104.25	77	6.0532	9	1	0	0	1	0	0	1	0	1	1	1	0	0	1	1	na	1	na	IND	A	C	C	T	C	C	A	T	A	C	G	A
106	301098	Ming Hui	China	East Asia	IND			9-11 R	3.75	4.33333	4.04803	6.23	108.75	97.6667	79.75	81.6667	3.7484	9	1	0	0	1	0	1	1	1	0	1	1	0	0	1	1	na	0	na	IND	A	C	C	T	C	C	A	T	G	C	T	G
129	301120	Peh-Kuh	Taiwan	East Asia	IND			9-11 R	2.75	4.54646	4.62222		160.75	171.214	75.5	74.0019	5.2503	9	1	1	0	1	0	0	1	0	1	1	1	0	1	fail	fail	na	1	na	IND	A	T	C	T	G	G	A	T	A	C	G	A
634	301415	Rondo (4484-1693)	China	East Asia	IND			9-11 R	3.75	5	4.58934	5.64667	114.5	102	92	73.6667	5.5391	11	1	0	0	1	0	1	1	1	1	1	1	0	0	1	1	na	1	na	IND	A	C	C	T	C	C	A	T	G	C	T	A
337	301327	Sabharaj	Bangladesh	South Asia	IND			9-11 R	3.25	6.33333	5.18133	5.88333	160	154	80.75	71.3333	3.5629	11	1	1	0	1	1	0	0	1	1	1	1	0	0	1	1	na	1	na	IND	A	T	C	C	G	C	A	A	A	T	T	A
636	312002	Sadu Cho	Republic of Korea	East Asia	IND			9-11 R	3.5	5.66667	4.1017	5.18	146.25	156.333	104.75	69	2.876	10	1	0	0	1	1	0	0	1	1	1	1	0	0	1	1	na	1	na	IND	A	C	C	fail	C	C	A	A	A	T	T	A
142	301133	Shai-Kuh	China	East Asia	IND			9-11 R	3	7.66667	4.5289	5.89	175	105.317	81.25	58.7402	4.9023	11	1	1	0	1	1	0	1	0	1	1	1	0	0	1	1	na	1	na	IND	A	T	C	C	C	C	A	A	A	C	G	A
145	301136	Short Grain	Thailand	Southeast Asia	IND			9-11 R		6.33333	3.70959	6.15333		157		73.6667	4.876	10	1	1	0	1	0	0	0	1	1	1	1	0	0	1	1	na	1	na	IND	A	T	C	C	C	C	C	A	A	T	T	A
234	301224	Aijiaonante	China	East Asia	IND				6.25	6.28564	5.2769	7.88667	100	103.393	64	63	3.3564	6	1	0	0	1	0	0	0	1	1	1	1	0	0	0	0	na	0	na	IND	A	C	C	C	G	G	A	T	A	T	T	A
11	301382	Baguamon 14	Bangladesh	South Asia	IND					5.90708	3.61929	5.36		134.366		72.5196	4.647	3	1	0	0	0	0	0	0	0	0	1	1	0	0	fail	fail	na	0	na	IND	A	C	C	T	fail	C	A	T	A	T	G	G
354	301342	BALA	India	South Asia	IND				6	5	5.21822	8.67333	108.75	129.667	66	75.3333	4.8443	6	0	0	0	1	0	0	1	0	0	1	1	0	0	1	1	na	0	na	IND	T	C	C	C	G	C	A	T	A	C	G	G
17	301015	Binulawan	Philippines	Southeast Asia	IND				3.5	5.66667	6.07002	6.92333	109.5	86	80.5	61.6667	4.1442	5	1	0	0	1	0	0	0	0	1	1	1	0	0	0	0	na	0	na	IND	A	C	C	T	C	C	A	T	A	T	G	A
313	301303	BR24	Bangladesh	South Asia	IND				4.25	3.66667	2.74262	6.97667	148.75	141.667	79	63.3333	5.2254	7	1	0	0	1	1	0	1	1	1	0	1	0	0	0	0	na	0	na	IND	A	C	C	T	C	C	A	A	A	C	T	A
626	301420	C101A51	Philippines	Southeast Asia	IND				4.5	3.66667	5.92237	6.12667	117.5	137	90.5	58	4.9828	5	0	0	0	1	0	0	1	0	1	1	1	0	0	0	0	na	0	na	IND	T	C	C	C	C	C	A	T	A	C	G	A
349	301339	Chang Ch'Sang Hsu Tao	China	East Asia	IND				3.75	6.33333	4.83974	7.84667	149	116.333	65.25	65.6667	4.9479	8	1	1	0	1	0	0	0	1	0	1	1	0	0	1	1	na	0	na	IND	A	T	C	T	C	C	A	T	A	T	T	G
29	301027	Chau	Vietnam	Southeast Asia	IND				6.5146	7.66667	7.28505	6.28667	144.5	96.6667	62.75	59.3333	3.8572	8	0	1	0	1	0	0	1	0	1	1	0	0	0	1	1	na	1	na	IND	T	T	C	fail	C	C	C	T	A	C	G	A
348	301338	China 1039	China	East Asia	IND				2.5	5.90708	2.59683	6.99667	164	153.366	104.5	58.5196	3.647	6	1	1	0	0	0	0	0	1	1	1	1	0	0	0	0	na	0	na	IND	A	T	C	C	G	C	A	T	A	T	T	A
35	301033	CO18	India	South Asia	IND				3.75	2.33333	2.63137	6.87667	173.835	169.366	127	64.5196	4.2077	3	fail	0	0	0	0	fail	1	0	0	1	1	0	0	0	0	na	0	na	IND	N	C	C	C	C	C	A	T	fail	C	G	G
252	301242	Djimoron	Guinea	Africa	IND				2.5	5	4.70093	6.14	151.25	147.333	89.25	68.3333	5.2707	6	1	1	0	1	0	0	0	1	0	1	1	0	0	0	0	na	0	na	IND	A	T	C	C	C	C	A	T	A	T	T	G
241	301231	ECIA76-S89-1	Cuba	South America	IND				6.25	5.28564	4.49357	7.25	119.75	113.893	74.5	65.6667	8.2311	4	1	0	0	0	0	0	1	0	0	1	1	0	0	0	0	na	0	na	IND	A	C	C	C	C	C	C	A	A	C	G	G
231	301221	Hunan Early Dwarf No. 3	China	East Asia	IND				8	9	5.75354	7.15667	86.25	81	52.25	46.3333	5.147	5	1	1	0	0	0	0	0	1	0	1	1	0	0	0	0	na	0	na	IND	A	T	C	C	G	C	C	T	A	T	T	G
71	301064	IR 36	Philippines	Southeast Asia	IND				4.75	5.66667	5.49717	6.56333	102.75	87.6667	107.25	81	6.8572	5	1	0	0	0	0	0	1	0	1	1	1	0	0	0	0	na	0	na	IND	A	C	C	T	C	C	A	N	A	C	G	A
284	301274	IR-44595	Nepal	South Asia	IND				5.5	5	3.57133	6.9	113.75	119	78.25	65	7.7618	7	1	1	0	1	1	0	1	0	1	1	0	0	0	0	0	na	0	na	IND	A	T	C	C	G	C	A	A	A	C	G	A
612	301401	IR64	Philippines	Southeast Asia	IND				3	7	6.74322	5.46667	118.5	102.333	95.1194	76	7.4479	8	0	0	0	1	0	0	1	0	1	1	1	0	0	1	1	na	1	na	IND	T	C	C	T	C	C	A	T	A	C	G	A
74	301067	IRGA 409	Brazil	South America	IND				5.75	5.66667	4.02188	7.28667	129.25	112	102	81.6667	4.1442	7	1	0	0	1	0	0	1	0	1	1	0	0	0	1	1	na	0	na	IND	A	C	C	T	C	C	A	T	A	C	G	A
620	301406	Jasmine85	Philippines	Southeast Asia	IND				4.5	7	3.88789	6.85471	113.75	99.3333	82.25	65.3333	3.9302	6	1	0	0	1	0	0	0	0	1	1	1	0	0	0	0	na	1	na	IND	A	C	C	T	C	C	N	T	A	T	G	A
356	301344	JC 117	India	South Asia	IND				3.25	5	5.83303	5.62333	171.25	144.667	74.5	71	3.4233	6	1	1	0	1	0	0	0	0	0	1	1	0	0	0	0	na	1	na	IND	A	T	C	T	C	C	A	T	A	T	G	G
77	301070	JC149	India	South Asia	IND					5.90708	5.06994	6.70333		146.366		73.5196	3.434	4	1	0	0	0	0	0	0	0	1	1	1	0	0	0	0	na	0	na	IND	A	C	C	C	C	C	A	T	A	T	G	A
633	301414	Jing 185-7	China	East Asia	IND				4.5	5	6.79334	6.82333	103.75	89.3333	80.6194	81.3333	6.9252	5	1	0	0	0	0	0	0	0	1	1	1	0	0	0	0	na	1	na	IND	A	C	C	T	C	C	N	T	A	T	G	A
102	301094	Leung Pratew	Thailand	Southeast Asia	IND				4	6.33333	3.22834	7.51333	123.5	108.667	94.5	75.6667	2.934	6	1	0	0	1	0	0	1	0	1	1	1	0	0	0	0	na	0	na	IND	A	C	C	T	C	C	A	T	A	C	G	A
643	312009	Minghui 63	China	East Asia	IND				4	3.66667	7.21915	6.64	115.25	159.817	67.25	67.6667	4.647	7	0	0	0	0	0	1	1	1	0	1	1	0	0	1	1	na	0	na	IND	T	C	C	T	C	C	A	T	G	C	T	G
385	301368	Nira	United States	North America	IND				5.5	5	5.14802	5.19667	118.75	150	79.25	66.6667	4.9479	7	1	1	0	1	0	0	0	1	0	1	1	0	0	0	0	na	1	na	IND	A	T	C	T	C	C	A	T	A	T	T	G
57	301053	NSF-TV 57	Unknown	Unknown	IND				3.75	3.66667	5.72689	6.22	171	161	90.75	73.6667	4.0312	8	1	1	0	1	0	0	0	1	0	1	1	1	0	fail	fail	na	1	na	IND	A	T	C	T	C	C	A	T	A	T	T	G
117	301109	O-Luen-Cheung	Taiwan	East Asia	IND				3	5	4.45511	5.88	161.5	160	85.25	62.6667	5.4252	6	1	0	0	1	0	0	1	0	1	1	1	0	0	fail	fail	na	0	na	IND	A	C	C	T	G	C	A	T	A	C	G	A
125	301116	Pao-Tou-Hung	China	East Asia	IND				3.25	5	5.43067	6.61333	155.75	175	84.25	74.6667	6.5417	8	1	1	0	1	0	0	0	1	1	1	1	1	0	0	0	na	0	na	IND	A	T	C	C	G	C	A	T	A	T	T	A
222	301213	Paraiba Chines Nova	Brazil	South America	IND				3.5	5.66667	5.48082	6.08333	150	138.393	68.5	63.9991	5.3572	7	1	1	0	1	0	0	0	1	1	1	1	0	0	0	0	na	0	na	IND	A	T	C	T	G	C	A	T	A	T	T	A
132	301123	Rathuwee	Sri Lanka	South Asia	IND					6.28564	3.69517	6.88667		134.893		74.4991	4.3564	8	1	0	0	1	0	0	0	0	1	1	1	0	0	1	1	na	1	na	IND	A	C	C	C	C	C	A	T	A	T	G	A
616	301416	RT0034	United States	North America	IND				6.25	7	6.27436	8.14333	112.5	95.3333	91.75	65.6667	3.7534	4	0	1	0	1	0	0	0	0	1	1	0	0	0	0	0	na	0	na	IND	T	T	C	T	C	C	C	A	A	T	G	A
138	301129	RTS4	Vietnam	Southeast Asia	IND					6.33333	4.76	6.30333		126		70.6667	2.7711	5	0	1	0	1	0	0	1	0	0	1	1	0	0	0	0	na	0	na	IND	T	T	C	C	C	C	A	T	A	C	G	G
207	301198	Sigadis	Indonesia	Southeast Asia	IND					6.66421	4.16984			95.4199		57.7402		8	1	0	0	1	0	0	1	0	1	1	1	0	0	1	1	na	0	na	IND	A	C	C	T	C	C	A	T	A	C	G	A
208	301199	SLO 17	India	South Asia	IND					6.28564	4.93383	4.88667		138.893		60	4.2429	6	1	fail	0	1	0	0	0	1	0	1	1	0	0	fail	fail	na	1	na	IND	A	fail	C	C	C	C	A	T	A	T	T	G
299	301289	SML 242	Suriname	South America	IND				2	7.66667	4.61193	7.67	158	101	81.5	51.3333	4.2668	6	1	fail	0	1	0	0	0	1	1	1	1	0	0	0	0	na	0	na	IND	A	fail	C	C	G	C	N	T	A	T	T	A
269	301259	Sundensis	Kazakhstan	Central Asia	IND					5	4.80648	8.18667		149.333		72	3.7738	4	1	1	0	1	0	0	fail	1	0	0	fail	0	0	0	0	na	0	na	IND	A	T	C	T	C	C	C	T	A	fail	T	G
646	312012	Swarna	India	South Asia	IND				6.5146		6.3768	8.24667	117.165		76.25		5.2707	3	0	0	0	1	0	0	0	0	1	1	0	0	0	0	0	na	0	na	IND	T	C	C	C	C	C	C	T	A	T	G	A
156	301147	Taichung Native 1	Taiwan	East Asia	IND				5.25	7	4.02288	6.20667	111.5	103.667	82.5	78	4.1442	8	1	1	0	1	0	0	0	0	1	1	1	0	0	1	1	na	0	na	IND	A	T	C	C	G	C	A	T	A	T	G	A
209	301200	Tchibanga	Gabon	Africa	IND				4.5	6.28564	4.99288	6.33667	123	124.393	106	62.6667	3.8232	6	1	fail	0	1	0	0	1	0	0	1	1	0	0	0	0	na	1	na	IND	A	fail	C	T	G	C	C	T	A	C	G	G
161	301152	TeQing	China	East Asia	IND				5.75	4.33333	6.24634	7.65333	114	130.333	86.25	74	5.1215	8	1	1	0	1	0	0	1	1	1	1	1	0	0	0	0	na	0	na	IND	A	T	C	T	G	C	N	T	A	C	T	A
162	301153	TKM6	India	South Asia	IND				2.75	5	5.65747	7.40667	151.5	158.333	94.5	69.6667	6.5054	5	0	0	0	0	1	fail	1	0	0	1	1	0	0	0	0	na	1	na	IND	T	C	C	C	C	C	A	A	fail	C	G	G
400	301400	Yang Dao 6	China	East Asia	IND				4.4854				115.335		89.6194			7	1	0	0	0	0	0	1	0	1	1	1	0	0	1	1	na	0	na	IND	A	C	C	T	C	C	N	T	A	C	G	A
339	301329	Yodanya	Myanmar	Southeast Asia	IND				2.5	5	3.64517	7.09333	157.25	134.893	77.25	62.3333	3.9878	7	1	1	0	1	0	0	0	1	0	1	1	0	0	0	0	na	1	na	IND	A	T	C	T	G	C	A	T	A	T	T	G
171	301162	ZHE 733	China	East Asia	IND				4.25	7.66667	3.53733	5.48667	113.75	86.6667	91.1194	51.3333	5.768	3	1	0	0	0	0	0	0	0	0	1	1	0	0	0	0	na	0	na	IND	A	C	C	T	C	C	A	T	A	T	G	G
172	301163	Zhenshan 2	China	East Asia	IND				4.5	6.28564	5.22971	6.46667	100	86.8931	66.75	60.6667	4.7254	8	1	1	0	1	0	0	1	0	1	1	1	0	0	0	0	na	1	na	IND	A	T	C	T	G	C	A	T	A	C	G	A
642	312008	Zhenshan 97B	China	East Asia	IND				5	5.66667	4.68743	6.04333	106.5	95.3333	88.5	59	4.9479	7	1	0	0	1	0	0	1	0	1	1	1	0	0	0	0	na	1	na	IND	A	C	C	T	G	C	A	T	A	C	G	A
257	301247	Agusita	Hungary	East Europe	TEJ			8-9 R	5.75	4.33333	5.65065	8.37333	101	94	54	56.3333	3.2077	8	1	1	1	1	na	na	na	0	1	0	1	0	0	na	1	1	0	na	TEJ	A	T	T	C	C	C	C	A	G	T	T	A
9	301009	Baber	India	South Asia	TEJ			8-9 R	5.25	5	5.88922	6.23333	143.75	147	71.25	59	3.8048	8	1	1	0	1	na	na	na	1	0	1	1	0	0	na	1	1	0	na	TEJ	A	T	C	T	C	C	C	A	G	T	G	G
225	301216	Biser 1	Bulgaria	East Europe	TEJ			8-9 R	4.5	5.66667	6.3953	6.49333	131.25	137.667	75.75	56.3333	3.7208	8	1	1	0	1	na	na	na	0	1	1	1	0	0	na	1	1	0	na	TEJ	A	T	C	T	C	G	C	A	G	T	T	A
192	301183	Erythroceros Hokkaido	Poland	East Europe	TEJ			8-9 R	4.75	5.66667	4.32879	6.53667	92.25	82.3333	84.75	48.6667	2.8337	8	1	1	0	1	na	na	na	0	1	1	1	0	0	na	1	1	0	na	TEJ	A	T	C	T	C	G	C	A	G	T	T	A
271	301261	M. Blatec	Macedonia	East Europe	TEJ			8-9 R	4.25	7	2.06013	7.13	136.25	102.333	73.75	55	4.2711	9	1	1	1	1	na	na	na	0	1	1	1	0	0	na	1	1	0	na	TEJ	A	T	T	C	C	C	C	A	G	T	T	A
118	301110	Oro	Chile	South America	TEJ			8-9 R	4.5	6.33333	4.58704	8.04333	130.25	107.667	76.25	57.3333	3.8564	8	1	1	0	1	na	na	na	0	1	1	1	0	0	na	1	1	0	na	TEJ	A	T	C	T	C	G	C	A	G	T	T	A
249	301239	Pirinae 69	Macedonia or Former Yugoslavia	East Europe	TEJ			8-9 R	4	6.33333	3.09402	7.87667	133	103	76.25	61.6667	3.3443	8	1	1	0	1	na	na	na	0	1	1	1	0	0	na	1	1	0	na	TEJ	A	T	C	T	C	G	C	A	A	T	T	A
205	301196	Rinaldo Bersani	Italy	West Europe	TEJ			8-9 R	4.19176	6.33333	3.95899	5.74667	138.75	137.893	82	69.4991	3.3755	9	1	1	0	1	na	na	na	1	1	1	1	0	0	na	1	1	0	na	TEJ	A	T	C	C	C	C	C	A	G	T	G	A
134	301125	Romeo	Italy	West Europe	TEJ			8-9 R	5	6.54646	4.99472	7.57	131.25	153.817	98	70.2402	3.9878	8	0	1	1	1	na	na	na	0	1	1	1	0	0	na	1	1	0	na	TEJ	A	T	T	T	C	C	C	A	G	T	T	A
300	301290	Sml Kapuri	Suriname	South America	TEJ			8-9 R	4.75	6.33333	7.09093	8.71333	105	111.667	58.5	72	3.1265	8	1	1	0	1	na	na	na	0	1	1	1	0	0	na	1	1	0	na	TEJ	A	T	C	T	C	C	C	A	G	T	T	A
275	301265	Sri Malaysia Dua	Malaysia	Southeast Asia	TEJ			8-9 R	4.25	5	3.60311	8.26333	127.5	121.667	77	68	5.5054	8	1	1	0	1	na	na	na	0	1	1	1	0	0	na	1	1	0	na	TEJ	A	T	C	T	C	G	C	A	G	T	T	A
154	301145	Ta Hung Ku	China	East Asia	TEJ			8-9 R	2.75	7.66667	4.71959	7.23	141.5	89	83.5	49	5.2208	8	1	1	1	1	na	na	na	0	1	0	1	0	0	na	1	1	0	na	TEJ	A	T	T	T	C	G	C	A	G	T	T	A
155	301146	Ta Mao Tsao	China	East Asia	TEJ			8-9 R	4.25	6.33333	7.52036	8.29667	140.25	108.333	73.75	67.6667	5.7656	8	1	1	0	1	na	na	na	0	1	1	1	0	0	na	1	1	0	na	TEJ	A	T	C	T	C	C	C	A	G	T	T	A
169	301160	WC 6	China	East Asia	TEJ			8-9 R	3	6.28564	4.52067	6.31333	163	128.893	106.75	61	6.2503	8	1	1	0	1	na	na	na	1	1	fail	1	0	0	na	1	1	0	na	TEJ	A	T	C	T	C	C	C	A	G	T	G	A
311	301301	56-122-23	Thailand	Southeast Asia	TEJ				4.75	4.33333	4.08548	7.56333	122	132.667	85	67.6667	4.7738	5	0	1	0	0	na	na	na	0	0	1	1	0	0	na	1	1	0	na	TEJ	A	T	C	T	C	C	C	A	G	T	T	G
177	301168	68-2	France	West Europe	TEJ				6.75	7	4.30149	6.60333	106.25	95	106.5	69.6667	4.0709	5	0	1	0	0	na	na	na	0	0	1	1	0	0	na	1	1	0	na	TEJ	A	T	C	T	C	C	C	A	G	T	T	G
1	301001	Agostano	Italy	West Europe	TEJ				4.75	5	6.57662	6.68667	140.75	123.667	75	59.3333	1.7503	5	fail	1	0	0	na	na	na	0	0	1	1	0	0	na	1	1	0	na	TEJ	A	T	C	T	C	C	C	A	G	T	T	G
2	301002	Aichi Asahi	Japan	East Asia	TEJ				3.75	9	5.99771	7.32333	117.5	95	106.25	50	4.7028	6	1	1	0	0	na	na	na	0	0	1	1	0	0	na	1	1	0	na	TEJ	A	T	C	T	C	C	C	A	G	T	T	G
290	301280	Amposta	Puerto Rico	Caribbean	TEJ				6.5	5.66667	4.43645	8.62416	118.75	119.667	61.5	50.3333	3.876	5	0	1	0	0	na	na	na	0	0	1	1	0	0	na	1	1	0	na	TEJ	A	T	C	T	C	C	C	A	G	T	T	G
220	301211	Azerbaidjanica	Azerbaijan	West Asia	TEJ				4.5	7	3.27848	7.97667	127.5	120.893	58.5	53.6667	3.8572	6	1	1	0	0	na	na	na	0	1	0	1	0	0	na	1	1	0	na	TEJ	A	T	C	T	C	C	C	A	G	T	T	A
10	301010	Baghlani Nangarhar	Afghanistan	South Asia	TEJ				5.5	7	4.82606	7.27	115.25	93	78	59.3333	4.7618	5	0	1	0	0	na	na	na	0	0	1	1	0	0	na	1	1	0	na	TEJ	A	T	C	T	C	C	C	A	G	T	T	G
297	301287	Bahia	Spain	West Europe	TEJ				5.5	7.54646	5.93147		131.5	98.8169	79.25	50.2402	3.8232	5	0	1	0	0	na	na	na	0	0	1	1	0	0	na	1	1	0	na	TEJ	A	T	C	T	C	C	C	A	G	T	T	G
179	301170	Bellardone	France	West Europe	TEJ				5.75	7	6.17615	5.60667	128.75	88.6667	80.5	47.6667	5.5312	7	0	1	0	1	na	na	na	0	1	1	1	0	0	na	1	1	0	na	TEJ	A	T	C	T	C	C	C	A	G	T	T	A
180	301171	Benllok	Peru	South America	TEJ				4.75	7	3.9473	5.46	131.5	82.6667	66.75	47.3333	3.8982	5	0	1	0	0	na	na	na	0	0	1	1	0	0	na	1	1	0	na	TEJ	A	T	C	T	C	C	C	A	G	T	T	G
15	301383	Beonjo	Republic of Republic of Korea	East Asia	TEJ				5	5	3.78084	7.53	141.75	134.667	75.6194	65.6667	4.5417	5	0	1	0	0	na	na	na	0	0	1	1	0	0	na	1	1	0	na	TEJ	A	T	C	T	C	C	C	A	G	T	T	G
181	301172	Bergreis	Austria	West Europe	TEJ				4.75	5	4.43755	7.14333	140	111.393	77	70.9991	4.2628	5	fail	1	0	0	na	na	na	0	0	1	1	0	0	na	1	1	0	na	TEJ	A	T	C	T	C	C	C	A	G	T	T	G
295	301285	Bombilla	Spain	West Europe	TEJ				4.75	5	6.60135	7.59	106.5	121.333	81.75	60.6667	4.5629	5	1	1	0	0	na	na	na	0	0	0	1	0	0	na	1	1	0	na	TEJ	A	T	C	T	C	C	C	A	G	T	T	G
184	301175	Bombon	Spain	West Europe	TEJ				5.25	6.33333	3.59823	7.08	148.75	122.893	99	63	4.4828	4	0	1	0	0	na	na	na	0	0	0	1	0	0	na	1	1	0	na	TEJ	A	T	C	T	C	G	C	A	A	T	T	G
186	301177	Bul Zo	Republic of Republic of Korea	East Asia	TEJ				5	6.28564	4.77192	7.34333	123.75	118.393	88.5	67	3.7964	7	1	1	0	1	na	na	na	0	0	1	1	0	0	na	1	1	0	na	TEJ	A	T	C	T	C	C	C	A	G	T	T	G
250	301240	Bulgare	France	West Europe	TEJ				6.75	7	5.46577	8.15667	91.5	100	74.7232	48	4.5734	5	0	1	0	0	na	na	na	0	0	1	1	0	0	na	1	1	0	na	TEJ	A	T	C	T	C	C	C	A	G	T	T	G
248	301238	Caucasica	Former Soviet Union	East Europe	TEJ				5.25	5.66667	3.50907	8.18333	139.75	151.667	71.5	61.3333	2.4233	5	0	1	0	0	na	na	na	0	0	1	1	0	0	na	1	1	0	na	TEJ	A	T	C	T	C	C	C	A	G	T	T	G
283	301273	Chibica	Mozambique	Africa	TEJ				5.70603	5	3.46492	7.74667	113.75	144.667	89	69.3333	5.5312	5	0	1	0	0	na	na	na	0	0	1	1	0	0	na	1	1	0	na	TEJ	A	T	C	T	C	G	C	A	G	T	T	G
31	301029	Chinese	China	East Asia	TEJ				4	5	3.66515	7.89667	128.75	103.29	110.75	70.7607	4.2656	5	0	1	0	0	na	na	na	0	0	1	1	0	0	na	1	1	0	na	TEJ	A	T	C	T	C	C	C	A	G	T	T	G
32	301030	Chodongji	Republic of Republic of Korea	East Asia	TEJ				5.75	5.1679	3.62914	6.79333	139.5	112.667	93.75	55.3333	3.7783	5	fail	1	0	0	na	na	na	0	0	1	1	0	0	na	1	1	0	na	TEJ	A	T	C	T	C	C	C	A	G	T	T	G
36	301034	CS-M3	United States	North America	TEJ				4.75	4.33333	4.42423	5.9	138.75	122.667	90.25	57.6667	4.2556	5	0	1	0	0	na	na	na	0	0	1	1	0	0	na	1	1	0	na	TEJ	A	T	C	T	C	C	C	A	G	T	T	G
368	301355	Deokjeokjodo	Republic of Korea	East Asia	TEJ				4.75	5.66667	5.33333	7.6	135.25	144.333	70.5	64.6667	3.4233	5	1	1	0	0	na	na	na	0	0	0	1	0	0	na	1	1	0	na	TEJ	A	T	C	T	C	G	C	A	G	T	T	G
247	301237	Desvauxii	Former Soviet Union	East Europe	TEJ				5.75	5	3.96615	6.32333	125	106.333	74	53	5.2964	7	0	1	0	1	na	na	na	0	1	1	1	0	0	na	1	1	0	na	TEJ	A	T	C	T	C	C	C	A	G	T	T	A
296	301286	Dosel	Spain	West Europe	TEJ				5.25	7.66667	5.12545	7.90333	119.25	83.3333	76.5	52.6667	3.6468	5	0	1	0	0	na	na	na	0	0	1	1	0	0	na	1	1	0	na	TEJ	A	T	C	T	C	C	C	A	G	T	T	G
51	301047	Early Wataribune	Japan	East Asia	TEJ				5.25	5.66667	3.58598	7.16667	151.75	117	101.25	58.3333	5.0417	5	0	1	0	0	na	na	na	0	0	1	1	0	0	na	1	1	0	na	TEJ	A	T	C	T	C	C	C	A	G	T	T	G
363	301350	Edomen Scented	Japan	East Asia	TEJ				5	6.28564	5.74031	7.77333	125.75	116.667	81.5	61.6667	5.2479	7	1	1	0	1	na	na	na	0	0	1	1	0	0	na	1	1	0	na	TEJ	A	T	C	T	C	C	C	A	G	T	T	G
277	301267	Gambiaka Sebela	Mali	Africa	TEJ				5.5	7.66667	5.26	8.24	120	68.6667	81.5	48.3333	2.5532	5	0	1	0	0	na	na	na	0	0	1	1	0	0	na	1	1	0	na	TEJ	A	T	C	T	C	C	C	A	G	T	T	G
56	301052	Geumobyeo	Republic of Republic of Korea	East Asia	TEJ				5.75	6.33333	6.60654	8.25333	97	83	67.75	57.3333		6	1	1	0	0	na	na	na	0	0	1	1	0	0	na	1	1	0	na	TEJ	A	T	C	T	C	C	C	A	G	T	T	G
62	301386	Gyehwa 3	Republic of Republic of Korea	East Asia	TEJ				5.75	5.66667	5.1313	8.32333	106.5	95.6667	92.75	69.6667	5.0532	7	0	1	0	1	na	na	na	1	0	1	1	0	0	na	1	1	0	na	TEJ	A	T	C	T	C	C	C	A	G	T	G	G
63	301387	Haginomae Mochi	Japan	East Asia	TEJ				5	7	3.54307	6.53333	127.5	100	90.25	65.6667		6	1	1	0	0	na	na	na	0	0	1	1	0	0	na	1	1	0	na	TEJ	A	T	C	T	C	C	C	A	G	T	T	G
267	301257	Hatsunishiki	Japan	East Asia	TEJ				5	5	6.5641	7.52	111.75	145	68.75	62.6667	2.9233	5	0	1	0	0	na	na	na	0	0	1	1	0	0	na	1	1	0	na	TEJ	A	T	C	T	C	C	C	A	G	T	T	G
64	301388	Heukgyeong	Republic of Republic of Korea	East Asia	TEJ				4.75	7.90708	4.11326	7.27333	147	112.366	107	49.5196	4.7788	6	1	1	0	0	na	na	na	0	0	1	1	0	0	na	1	1	0	na	TEJ	A	T	C	T	C	C	C	A	G	T	T	G
67	301060	Hu Lo Tao	China	East Asia	TEJ				4.75	3.66667	3.92455	7.89667	146.25	133.366	107.25	63.5196	4.8572	6	1	1	0	0	na	na	na	0	0	1	1	0	0	na	1	1	0	na	TEJ	A	T	C	T	C	C	C	A	G	T	T	G
288	301278	Italica Carolina	Poland	East Europe	TEJ				8.25	5.66667	5.81548	7.35667	91.75	84		47	5.9023	6	1	1	0	0	na	na	na	0	1	0	1	0	0	na	1	1	0	na	TEJ	A	T	C	T	C	G	C	A	G	T	T	A
79	301072	Jouiku 393G	Japan	East Asia	TEJ				6.25	6.33333	4.04493	6.92667	100	96.3333	89.5	59	4.7668	5	0	1	0	0	na	na	na	0	0	1	1	0	0	na	1	1	0	na	TEJ	A	T	C	T	C	C	C	A	G	T	T	G
83	301075	Kamenoo	Japan	East Asia	TEJ				4.5	5.66667	5.81003	6.62667	140	137.667	89	62.6667	5.8337	5	0	1	0	0	na	na	na	0	0	1	1	0	0	na	1	1	0	na	TEJ	A	T	C	T	C	C	C	A	G	T	T	G
224	301215	Karabaschak	Bulgaria	East Europe	TEJ					5.66667	4.21236	7.73333		145.333		65.6667	4.2656	7	1	1	0	0	na	na	na	0	1	1	1	0	0	na	1	1	0	na	TEJ	A	T	C	T	C	C	C	A	G	T	T	A
303	301293	Kihogo	Tanzania	Africa	TEJ				5.75	7	8.12534	8.31	120.25	95.6667	73.3453	51.3333	2.5391	5	0	1	0	0	na	na	na	0	0	1	1	0	0	na	1	1	0	na	TEJ	A	T	C	T	C	C	C	A	G	T	T	G
366	301353	Kiuki No. 46	Japan	East Asia	TEJ				3.5	5	5.15517	6.79333	131.75	139	69.25	62	6.3387	7	1	1	0	1	na	na	na	0	0	1	1	0	0	na	1	1	0	na	TEJ	A	T	C	T	C	C	C	A	G	T	T	G
94	301086	Koshihikari	Japan	East Asia	TEJ				5	7	6.38534	8.02333	131.5	103	89	59.6667	3.1891	5	0	1	0	0	na	na	na	0	0	1	1	0	0	na	1	1	0	na	TEJ	A	T	C	T	C	C	C	A	G	T	T	G
333	301323	Leuang Hawn	Thailand	Southeast Asia	TEJ				6	4.28564	6.27416	7.74667	82.25	106.393	76	48.4991	3.3549	5	0	1	0	0	na	na	na	0	0	1	1	0	0	na	1	1	0	na	TEJ	A	T	C	T	C	C	C	A	G	T	T	G
652	312018	Li-Jiang-Xin-Tuan-Hei-Gu	China	East Asia	TEJ					7	6.92266	6.09059		111		58	4.7707	4	0	1	0	0	na	na	na	0	0	0	1	0	0	na	1	1	0	na	TEJ	T	T	C	T	C	C	C	A	G	T	T	G
334	301324	Lomello	Italy	West Europe	TEJ				5.75	6.33333	5.81377	7.66	137.5	100.333	51.25	56	3.8805	5	0	1	0	0	na	na	na	0	0	1	1	0	0	na	1	1	0	na	TEJ	A	T	C	T	C	C	C	A	G	T	T	G
103	301095	Luk Takhar	Afghanistan	South Asia	TEJ				4.25	6.33333	4.20297	7.47	108.75	100.667	91.75	61	2.6442	6	1	1	0	0	na	na	na	0	0	1	1	0	0	na	1	1	0	na	TEJ	A	T	C	T	C	C	C	A	G	T	T	G
289	301279	Lusitano	Portugal	West Europe	TEJ				6.5	6.33333	4.28492	8.4	99.5	89.3333	52.75	68.3333	4.3982	6	1	1	0	0	na	na	na	0	1	0	1	0	0	na	1	1	0	na	TEJ	A	T	C	T	C	C	C	A	G	T	T	A
104	301096	Mansaku	Japan	East Asia	TEJ				5.25	4.33333	4.80109	6.16667	129	137.667	81	59.6667	3.7254	5	0	1	0	0	na	na	na	0	fail	1	1	0	0	na	1	1	0	na	TEJ	A	T	C	T	C	C	C	A	G	T	T	fail
263	301253	Maratelli	Italy	West Europe	TEJ				4.25	6.33333	3.53877	7.19333	121.5	83.6667	89.5	47.6667	4.268	7	fail	1	0	1	na	na	na	0	1	1	1	0	0	na	1	1	0	na	TEJ	A	T	C	T	C	G	C	A	G	T	T	A
301	301291	Melanotrix	Tajikistan	Central Asia	TEJ				8	5	7.3718	7.32667	117.5	113.667	78	49	4.6784	4	1	1	0	0	na	na	na	0	0	0	1	0	0	na	1	fail	0	na	TEJ	A	T	C	T	C	C	C	A	G	T	T	G
173	301164	Nipponbare	Japan	East Asia	TEJ				4.5	6.33333	6.64529	7.38613	116.25	137	69.25	69.3333	4.0482	5	fail	1	0	0	na	na	na	0	0	1	1	0	0	na	1	1	0	na	TEJ	A	T	C	T	C	C	C	A	G	T	T	G
639	312005	Nipponbare	Japan	East Asia	TEJ				4.75	7.66667	7.10862	7.50333	103.75	98.6667	105.5	65.3333	1.0054	5	fail	1	0	0	na	na	na	0	0	1	1	0	0	na	1	1	0	na	TEJ	A	T	C	T	C	G	C	A	G	T	T	G
113	301105	Norin 20	Japan	East Asia	TEJ				6	7	4.75472	6.08	101.25	106.667	125.75	57	3.7503	6	1	1	0	0	na	na	na	0	1	0	1	0	0	na	1	1	0	na	TEJ	A	T	C	T	C	C	C	A	G	T	T	A
115	301107	NPE 835	Pakistan	South Asia	TEJ					5	4.50022	8.65667		165.667		65	4.8889	5	fail	1	0	0	na	na	na	0	0	1	1	0	0	na	1	1	0	na	TEJ	A	T	C	T	C	C	C	A	fail	T	T	G
219	301210	Nucleoryza	Austria	West Europe	TEJ				5	6.54646	5.16989		105.25	83.8169	79	52.7402	5.3564	7	1	1	0	1	na	na	na	0	1	0	1	0	0	na	1	1	0	na	TEJ	A	T	C	T	C	G	C	A	G	T	T	A
270	301260	Osogovka	Macedonia	East Europe	TEJ				5.25	6.33333	3.56151	6.96333	133.5	128.893	55	60.6667	2.1891	6	0	1	0	0	na	na	na	0	1	1	1	0	0	na	1	1	0	na	TEJ	A	T	C	C	C	C	C	A	G	T	T	A
204	301195	Razza 77	Italy	West Europe	TEJ				6.25	5.28564	5.58278	5.39333	129.75	126.893	75.1207	56	4.2484	5	0	1	0	0	na	na	na	0	0	1	1	0	0	na	1	1	0	na	TEJ	A	T	C	T	C	C	C	A	G	T	T	G
133	301124	Rikuto Kemochi	Japan	East Asia	TEJ				6	7.66667	6.42598	7.37667	152	91	90	50.3333	2.3755	4	0	1	0	0	na	na	na	0	0	1	1	0	0	na	1	0	0	na	TEJ	A	T	C	T	C	C	C	A	G	T	T	G
256	301246	Romanica	Hungary	East Europe	TEJ				6.5	4.54646	3.77111	6.93667	83.75	112	66.75	51.6667	3.7964	5	0	1	0	0	na	na	na	0	1	0	1	0	0	na	1	1	0	na	TEJ	A	T	C	T	C	G	C	A	G	T	T	A
245	301235	Sab Ini	Egypt	Africa	TEJ				4.5	7.28564	4.93886	7.47667	144.75	122.393	106	55.6667	4.3443	5	fail	1	0	0	na	na	na	0	1	0	1	0	0	na	1	1	0	na	TEJ	A	T	C	T	C	G	C	A	G	T	T	A
232	301222	Shangyu 394	China	East Asia	TEJ				8	6.33333	6.40508	8.33667	85.5	102.667	71.5	49.6667	4.7534	5	0	1	0	0	na	na	na	0	0	1	1	0	0	na	1	1	0	na	TEJ	A	T	C	T	C	C	C	A	G	T	T	G
143	301134	Shinriki	Japan	East Asia	TEJ				4.75	3.66667	5.02049	7.16	111.5	174.667	105.25	67.6667	5.0532	6	1	1	0	0	na	na	na	0	0	1	1	0	0	na	1	1	0	na	TEJ	A	T	C	T	C	C	C	A	G	T	T	G
365	301352	Shirogane	Japan	East Asia	TEJ				5.25	5.66667	5.72176	6.09667	110.25	134.333	73.25	56.3333	4.9479	6	0	1	0	1	na	na	na	0	0	1	1	0	0	na	1	1	0	na	TEJ	A	T	C	T	C	C	C	A	A	T	T	G
144	301135	Shoemed	United States	North America	TEJ				5	9	6.32207	6.57	123.75	105	95.5	49.6667	4.7479	5	fail	1	0	0	na	na	na	0	0	1	1	0	0	na	1	1	0	na	TEJ	A	T	C	T	C	C	C	A	G	T	T	G
338	301328	Sitpwa	Myanmar	Southeast Asia	TEJ				4.25	5.66667	5.83509	6.25333	130	120.893	75.5	65	4.7208	5	0	1	0	0	na	na	na	0	0	1	1	0	0	na	1	1	0	na	TEJ	A	T	C	T	C	C	C	A	G	T	T	G
292	301282	Stegaru 65	Romania	East Europe	TEJ				6.75	7	7.26166	8.55333	121.5	91.3333	64	48.3333	4.1787	4	0	1	0	0	na	na	na	0	0	0	1	0	0	na	1	1	0	na	TEJ	T	T	C	T	C	C	C	A	G	T	T	G
233	301223	Sung Liao 2	China	East Asia	TEJ				5.75	7.66667	5.90302	7.28333	105	91	60.5	53.3333	3.7556	5	0	1	0	0	na	na	na	0	0	1	1	0	0	na	1	1	0	na	TEJ	A	T	C	T	C	C	C	A	G	T	T	G
151	301142	Suweon§§	Republic of Korea	East Asia	TEJ				6.25	8.33333	4.40728	7.94	103	102	89	49.6667	4.2668	7	1	1	0	1	na	na	na	0	0	1	1	0	0	na	1	1	0	na	TEJ	A	T	C	T	C	C	C	A	G	T	T	G
157	301148	Tainan Iku 487	Taiwan	East Asia	TEJ				5.75	3	7.11529	8.20333	124.25	148.333	90.25	76.6667	4.2668	4	0	1	0	0	na	na	na	0	0	1	1	0	0	na	1	0	0	na	TEJ	A	T	C	T	C	C	C	A	G	T	T	G
380	301365	Tainan-Iku No. 512	Taiwan	East Asia	TEJ				5.5	6.33333	5.52843	5.86667	134.5	129.333	93.75	75	4.3443	5	0	1	0	0	na	na	na	0	0	1	1	0	0	na	1	1	0	na	TEJ	A	T	C	T	C	C	C	A	G	T	T	G
641	312007	Tainung 67	Taiwan	East Asia	TEJ				4.5	6.33333	4.64654	8.36	106.25	83.8169	88.75	56.2402	4.5482	7	1	1	0	1	na	na	na	0	0	1	1	0	0	na	1	1	0	na	TEJ	A	T	C	T	C	C	C	A	G	T	T	G
158	301149	Taipei 309	Taiwan	East Asia	TEJ				5.5	3.90708	3.35627	7.12333	119.75	132.366	88.5	73.5196	5.7077	5	0	1	0	0	na	na	na	0	0	1	1	0	0	na	1	1	0	na	TEJ	A	T	C	T	C	C	C	A	G	T	T	G
291	301281	Toploea 70/76	Romania	East Europe	TEJ				8.75	7.66667	7.95371	8.32333	72.5	83.6667	74.5	48.6667	3.2429	4	0	1	0	0	na	na	na	0	0	1	1	0	0	na	fail	1	0	na	TEJ	A	T	C	T	C	C	C	A	G	T	T	G
282	301272	Triomphe Du Maroc	Morocco	Africa	TEJ				7.75	7	4.74728	8.42	95.75	113	77	67.3333	3.3549	5	0	1	0	0	na	na	na	0	1	0	1	0	0	na	1	1	0	na	TEJ	A	T	C	T	C	C	C	A	G	T	T	A
307	301297	Uzbekskij 2	Uzbekistan	Central Asia	TEJ				5.25	6.33333	5.13628	7.57333	123.75	110.667	56.75	56.6667	2.7429	5	0	1	0	0	na	na	na	0	1	0	1	0	0	na	1	1	0	na	TEJ	A	T	C	T	C	G	C	A	G	T	T	A
268	301258	Vavilovi	Kazakhstan	Central Asia	TEJ				5.5	6.33333	2.34324	8.26333	111.25	96.6667	78.25	49	4.8337	6	1	1	0	0	na	na	na	0	1	0	1	0	0	na	1	1	0	na	TEJ	A	T	C	T	C	G	C	A	G	T	T	A
343	301333	Victoria F.A.	Argentina	South America	TEJ				4.5	4.33333	6.26746	7.22667	143.75	146	88.75	69.6667	3.9023	5	0	1	0	0	na	na	na	0	0	1	1	0	0	na	1	1	0	na	TEJ	A	T	C	T	C	G	C	A	G	T	T	G
302	301292	WIR 3039	Tajikistan	Central Asia	TEJ				7.75	6.33333	6.43829	7.80667	106.5	99.6667	69	49.6667	4.3225	4	fail	1	0	0	na	na	na	0	0	0	1	0	0	na	1	1	0	na	TEJ	A	T	C	T	C	C	C	A	A	T	T	G
306	301296	WIR 3764	Uzbekistan	Central Asia	TEJ				5.75	6.33333	5.54629	7.17	106.75	85.6667	76	48.3333	4.2479	6	1	1	0	0	na	na	na	0	1	0	1	0	0	na	1	1	0	na	TEJ	A	T	C	T	C	G	C	A	G	T	T	A
216	301207	Yabani Montakhab 7	Egypt	Africa	TEJ				3	5.28564	4.69484	7.07333	110	120.393	100	59	5.7998	5	fail	1	0	0	na	na	na	0	0	1	1	0	0	na	1	1	0	na	TEJ	A	T	C	T	C	G	C	A	G	T	T	G
287	301277	Zerawchanica Karatalski	Poland	East Europe	TEJ					7	4.72208	8.59		91	87	45.6667	2.9023	6	1	1	0	0	na	na	na	0	0	1	1	0	0	na	1	1	0	na	TEJ	A	T	C	T	C	C	C	A	G	T	T	G
242	301232	27	Dominican Republic	Caribbean	TRJ			9-10 R	3.75	3.28564	3.85462	6.85333	155	136.393	88.75	58.6667	1.8337	10	1	1	1	1	1	na	na	1	0	1	1	0	0	na	1	1	0	na	TRJ	A	T	T	C	C	G	C	A	G	T	G	G
384	301367	318	Turkey	West Asia	TRJ			9-10 R	3.25	5	6.27741	6.55333	148.5	125.667	87.75	74	5.7668	9	1	1	1	1	1	na	na	0	0	1	1	0	0	na	1	1	0	na	TRJ	A	T	T	C	C	C	C	A	G	T	T	G
358	301346	ARC 10086	India	South Asia	TRJ			9-10 R	4	5.66667	6.6166	6.87333	161.5	124	91.25	66	3.8387	9	1	1	1	1	1	na	na	0	0	1	1	0	0	na	1	1	0	na	TRJ	A	T	T	T	C	C	C	A	A	T	T	G
185	301176	British Honduras Creole	Belize	Central America	TRJ			9-10 R	3.25	7	4.21889	6.93	156.75	126.893	83.75	77.9991	3.2028	9	1	1	1	1	1	na	na	0	0	1	1	0	0	na	1	1	0	na	TRJ	A	T	T	C	C	C	C	A	G	T	T	G
24	301022	Carolina Gold 12033	United States	North America	TRJ			9-10 R	4	3	4.52922	7.23333	161.5	166	91.75	72.6667	1.9878	9	1	1	1	1	1	na	na	0	0	1	1	0	0	na	1	1	0	na	TRJ	A	T	T	C	C	C	C	A	G	T	T	G
25	301023	Carolina Gold 12034	United States	North America	TRJ			9-10 R	4	4.33333	6.84751	6.8	154	150	92.5	77	3.7556	9	1	1	1	1	1	na	na	0	0	1	1	0	0	na	1	1	0	na	TRJ	A	T	T	C	C	C	C	A	G	T	T	G
342	301332	Cenit	Argentina	South America	TRJ			9-10 R	4.5	4.33333	5.13292	4.76	137.25	149.667	83.5	74.6667	2.7484	9	1	1	1	1	1	na	na	0	0	1	1	0	0	na	1	1	0	na	TRJ	A	T	T	C	C	C	C	A	G	T	T	G
347	301337	Creole	Belize	Central America	TRJ			9-10 R	3.5	6.33333	6.19046	7.24	161.5	99.3333	84.75	78.3333	5.0734	9	1	1	1	1	1	na	na	0	0	1	1	0	0	na	1	1	0	na	TRJ	A	T	T	C	C	C	C	A	G	T	T	G
46	301043	Dourado Agulha	Brazil	South America	TRJ			9-10 R	4	4.33333	4.42325	6.89	155.75	157.333	95	76.6667	3.0391	9	0	1	1	1	1	na	na	1	0	1	1	0	0	na	1	1	0	na	TRJ	T	T	T	C	C	C	C	A	G	T	G	G
352	301393	Guatemala 1021	Guatemala	Central America	TRJ			9-10 R	4	7	5.52343	7.03	163.25	121.333	93.25	65	2.9828	9	1	1	1	1	1	na	na	0	0	1	1	0	0	na	1	1	0	na	TRJ	A	T	T	C	C	C	C	A	G	T	T	G
65	301058	Honduras	Honduras	Central America	TRJ			9-10 R	5.25	3.66667	3.98036	8.47333	157.25	158.667	88.5	76.3333	2.0629	9	1	1	1	1	1	na	na	0	0	1	1	0	0	na	1	1	0	na	TRJ	A	T	T	C	C	C	C	A	G	T	T	G
69	301062	IAC 25	Brazil	South America	TRJ			9-10 R	4.25	4.33333	3.8655	7.3	142.5	127.667	77.25	70	4.3889	9	1	1	1	1	1	na	na	0	0	1	1	0	0	na	1	1	0	na	TRJ	A	T	T	C	C	C	C	A	G	T	T	G
84	301076	Kaniranga	Indonesia	Southeast Asia	TRJ			9-10 R	5	3.66667	6.04394	7.88333	165	152.333	75	72.6667	3.1442	9	1	1	0	1	1	na	na	1	0	1	1	0	0	na	1	1	0	na	TRJ	A	T	C	C	C	C	C	A	G	T	G	G
92	301084	Kinastano	Philippines	Southeast Asia	TRJ			9-10 R	5	4.33333	5.36773	7.16333	155.75	152.667	107.25	73.3333	4.2484	10	1	1	1	1	1	na	na	1	0	1	1	0	0	na	1	1	0	na	TRJ	A	T	T	C	C	C	C	A	G	T	G	G
96	301088	KU115	Thailand	Southeast Asia	TRJ			9-10 R	4	2.33333	5.07195	5.01667	134.75	141.333	93.25	81	3.876	9	1	1	1	1	1	na	na	0	0	1	1	0	0	na	1	1	0	na	TRJ	A	T	T	T	C	C	C	A	G	T	T	G
99	301091	LAC 23	Liberia	Africa	TRJ			9-10 R	4.25	4.33333	3.98423	6.54333	153	147.667	82.25	71.6667		9	1	1	1	1	1	na	na	0	0	1	1	0	0	na	1	1	0	na	TRJ	A	T	T	C	C	C	C	A	G	T	T	G
350	301340	Ligerito	Colombia	South America	TRJ			9-10 R	4.5	4.33333	6.50663	7.63667	131.25	149.333	89.75	63.6667	3.7453	9	1	1	1	1	1	na	na	1	0	1	1	0	0	na	1	0	0	na	TRJ	A	T	T	C	C	C	C	A	G	T	G	G
108	301100	Moroberekan	Guinea	Africa	TRJ			9-10 R	5.75	3.66667	4.09089	7.67667	151.25	135.667	84.1194	88	2.7429	9	1	1	1	1	1	na	na	0	0	1	1	0	0	na	1	1	0	na	TRJ	A	T	T	C	C	C	C	A	G	T	T	G
638	312004	Moroberekan	Guinea	Africa	TRJ			9-10 R	5	7	6.83832	6.47333	148.5	86.3169	73.25	55.2402	2.6784	9	1	1	1	1	1	na	na	0	0	1	1	0	0	na	1	1	0	na	TRJ	A	T	T	C	C	C	C	A	G	T	T	G
107	301099	NSF-TV 107	Unknown	Unknown	TRJ			9-10 R	4.5	5	5.17224	6.49	132.25	137.667	101.5	61	2.7618	10	1	1	1	1	1	na	na	1	0	1	1	0	0	na	1	1	0	na	TRJ	A	T	T	C	C	C	C	A	G	T	G	G
116	301108	NSF-TV 116	Unknown	Unknown	TRJ			9-10 R	3.75	5.66667	4.96783	5.95333	165.5	160	91.25	70	4.7998	9	1	1	0	1	1	na	na	1	0	1	1	0	0	na	1	1	0	na	TRJ	A	T	C	C	C	C	C	A	G	T	G	G
395	301378	OS 6 (WC 10296)	Zaire	Africa	TRJ			9-10 R	4.75	6.28564	5.9259	7.15333	129.25	98.8931	88	68.4991	4.5734	9	0	1	1	1	1	na	na	1	0	1	1	0	0	na	1	1	0	na	TRJ	T	T	T	C	C	C	C	A	G	T	G	G
386	301369	Palmyra	United States	North America	TRJ			9-10 R	6.5	7	5.85462	6.7	113.5	112.667	87.5	64.6667	4.7028	9	1	1	1	1	1	na	na	0	0	1	1	0	0	na	1	1	0	na	TRJ	A	T	T	T	C	C	C	A	G	T	T	G
201	301192	Pate Blanc Mn 1	Cote D'Ivoire	Africa	TRJ			9-10 R	4.25	4.33333	5.26837	6.56	136.5	137	84.25	96.3333	2.8889	9	1	1	1	1	1	na	na	0	0	1	1	0	0	na	1	1	0	na	TRJ	A	T	T	C	C	C	C	A	G	T	T	G
377	301362	PR 304	Puerto Rico	Caribbean	TRJ			9-10 R	4.75	5.66667	5.2164	5.21333	141.75	148	77	74.3333	4.5391	9	1	1	1	1	1	na	na	0	0	1	1	0	0	na	1	1	0	na	TRJ	A	T	T	C	C	C	C	A	G	T	T	G
223	301214	Priano Guaira	Brazil	South America	TRJ			9-10 R	4.5	5	5.13971	7.78	147.5	130.893	81.5	60.3333	4.1215	9	1	1	1	1	1	na	na	0	0	1	1	0	0	na	1	1	0	na	TRJ	A	T	T	C	C	C	C	A	G	T	T	G
280	301270	Saku	Mongolia	East Asia	TRJ			9-10 R	3.5	5.66667	6.09597	6.54333	132.5	109.333	50.75	65.3333	4.3387	9	1	1	1	1	1	na	na	0	0	1	1	0	0	na	1	1	0	na	TRJ	A	T	T	T	C	C	C	A	G	T	T	G
150	301141	Sultani	Egypt	Africa	TRJ			9-10 R	3.75	4.33333	4.73661	8.04	126	162.333	103.5	68.6667	2.5054	9	1	1	1	1	1	na	na	0	1	0	1	0	0	na	1	1	0	na	TRJ	A	T	T	T	C	C	C	A	G	T	T	A
375	301396	Upland	Ponape Island, Micronesia	Oceania	TRJ			9-10 R	3	5.66667	6.03763	6.77667	163	106	90	76.3333	4.434	9	1	1	1	1	1	na	na	0	0	1	1	0	0	na	1	1	0	na	TRJ	A	T	T	C	C	C	C	A	G	T	T	G
379	301364	Wanica	Suriname	South America	TRJ			9-10 R	4.25	7	5.07025	6.63667	165.75	140.817	94	56.3333	4.7429	9	1	1	1	1	1	na	na	0	0	1	1	0	0	na	1	1	0	na	TRJ	A	T	T	C	C	C	C	A	G	T	T	G
381	301366	325	Taiwan	East Asia	TRJ				5	7	7.05594	6.41	161.75	77.8169	93	69.3333	3.9878	8	1	1	0	1	1	na	na	0	0	1	1	0	0	na	1	1	0	na	TRJ	A	T	C	C	C	C	C	A	G	T	fail	G
8	301008	Asse Y Pung	Philippines	Southeast Asia	TRJ				5.5	4.28564	7.58841	8.22333	170.75	160.893	103	82.9991	4.2707	6	1	1	0	1	1	na	na	1	0	0	1	0	0	na	0	fail	0	na	TRJ	A	T	C	C	C	C	C	A	G	T	G	G
174	301165	Azucena	Philippines	Southeast Asia	TRJ				5.25	5	7.57744	7.83667	170	175.667	92.5	72.3333	3.8889	3	1	1	0	0	1	na	na	0	0	0	0	0	0	na	0	0	0	na	TRJ	A	T	C	T	C	C	C	A	G	T	T	G
635	312001	Azucena	Philippines	Southeast Asia	TRJ				4.75	7	6.84811	7.63333	173.5	87.3169	94.75	69		3	1	1	0	0	1	na	na	0	0	0	0	0	0	na	0	0	0	na	TRJ	A	T	C	T	C	C	C	A	G	T	T	G
167	301158	B6616A4-22-Bk-5-4	United States	North America	TRJ				7.5	3.66667	8.03007	8.9	120	151.393	104	72.4991	4.0417	3	0	1	0	0	1	na	na	0	0	0	1	0	0	na	0	0	0	na	TRJ	T	T	C	T	C	C	C	A	G	T	T	G
183	301174	Boa Vista	El Salvador	Central America	TRJ				5	5.66667	6.43989	6.77667	138.25	137.393	110	65.3333		8	1	1	0	1	1	na	na	0	0	1	1	0	0	na	1	1	0	na	TRJ	A	T	C	C	C	C	C	A	G	T	T	G
187	301178	C57-5043	United States	North America	TRJ				4.75	4.28564	8.22925	8.43	130	143.393	90.5	59	2.7998	6	1	1	0	0	1	na	na	0	0	0	1	0	0	na	1	1	0	na	TRJ	A	T	C	T	C	C	C	A	G	T	T	G
22	301020	Caawa/Fortuna 6-103-15	Taiwan	East Asia	TRJ				5.25	3	8.02811	7.17	154.25	150.667	91	67.3333	1.1265	5	0	1	0	0	1	na	na	0	0	0	1	0	0	na	1	1	0	na	TRJ	T	T	C	T	G	G	C	A	G	T	T	G
23	301021	Canella De Ferro	Brazil	South America	TRJ				5.25	5	5.17726	5.87667	154	141.667	106	89	3.9233	8	1	1	0	1	1	na	na	1	0	0	1	0	0	na	1	1	0	na	TRJ	A	T	C	C	C	C	C	A	G	T	G	G
26	301024	Carolina Gold Sel	United States	North America	TRJ				4.25	3.66667	6.05317	6.34	156.75	161	92.75	75	2.8443	8	0	1	1	1	1	na	na	0	0	1	1	0	0	na	1	1	0	na	TRJ	T	T	T	C	C	C	C	A	G	T	T	G
389	301372	CI 11011	United States	North America	TRJ				3	6.33333	7.94716	6.44333	163.75	139	93.6928	69.6667	2.7503	8	1	1	0	1	1	na	na	0	1	0	1	0	0	na	1	1	0	na	TRJ	A	T	C	T	C	C	C	A	G	T	T	A
396	301379	Cocodrie	United States	North America	TRJ				7	5.66667	5.33865	7.54	100.25	111	88.75	75.3333	3.455	4	1	1	0	0	1	na	na	0	0	0	0	0	0	na	0	1	0	na	TRJ	A	T	C	T	C	C	C	A	G	T	T	G
37	301035	Cuba 65	Cuba	Caribbean	TRJ				5.75	3.66667	4.16623	6.50333	132	116.667	82.75	63.6667	2.3982	6	1	1	0	1	0	na	na	0	0	1	0	0	0	na	1	1	0	na	TRJ	A	T	C	C	C	C	A	A	G	T	T	G
397	301380	Cybonnet	United States	North America	TRJ				7.75	6.33333	8.63926	8.69667	102.75	134.333	83	69.3333	3.2453	3	1	1	0	0	1	na	na	0	0	0	0	0	0	na	0	0	0	na	TRJ	A	T	C	T	C	C	C	A	G	T	T	G
647	312013	Cypress	United States	North America	TRJ				7.9854				90.3354		88.3806		4.0709	4	1	0	0	1	1	na	na	0	0	0	0	0	0	na	0	1	0	na	TRJ	A	C	C	C	C	C	C	A	G	T	T	G
391	301374	Della	United States	North America	TRJ				4.25	7	6.0289	5.61667	171.5	118.333	87	66.6667	4.9023	4	1	1	0	0	1	na	na	0	0	0	0	0	0	na	0	1	0	na	TRJ	A	T	C	T	C	C	C	A	G	T	T	G
190	301181	Delrex	United States	North America	TRJ				4.5	3.90708	6.13827	7.18667	146.205		77		2.7668	3	1	1	0	0	1	na	na	0	0	0	0	0	0	na	0	fail	0	na	TRJ	A	T	C	C	C	C	C	A	G	T	T	G
54	301050	Fortuna	United States	North America	TRJ				5.5	4.33333	4.16648	8.70333	157.75	158.333	104.5	89.3333	5.7783	6	1	1	0	0	1	na	na	0	0	fail	1	0	0	na	1	1	0	na	TRJ	A	T	C	T	C	C	C	A	G	T	T	G
193	301184	Fossa Av	Burkina Faso	Africa	TRJ				3.75	3.90708	5.52843	8.13667	147.25		54.5		3.7534	6	1	1	0	0	1	na	na	1	0	0	1	0	0	na	1	0	0	na	TRJ	A	T	C	C	C	C	C	A	G	T	G	G
632	301413	Francis	United States	North America	TRJ				5.9854				107.835		87.25			4	1	1	0	0	1	na	na	0	0	0	0	0	0	na	1	fail	0	na	TRJ	A	T	C	fail	C	C	C	A	G	T	T	G
59	301055	Gogo Lempuk	Indonesia	Southeast Asia	TRJ				5.25	5.66667	4.38874	7.88333	191.25	181.333	82.5	65.3333	2.7788	8	1	1	0	1	1	na	na	0	0	1	1	0	0	na	1	1	0	na	TRJ	A	T	C	T	C	C	C	A	G	T	T	G
251	301241	H256-76-1-1-1	Argentina	South America	TRJ				6.75	4.33333	4.97079	8.29	101.25	130	51.75	64.6667	3.8549	5	1	1	0	1	0	na	na	0	0	0	1	0	0	na	0	1	0	na	TRJ	A	T	C	T	C	G	A	T	G	T	T	G
70	301063	Iguape Cateto	Haiti	Caribbean	TRJ				4.25	5	5.76197	7.51667	160.25	157.893	90.5	71.4991	5.5734	7	1	1	0	0	1	na	na	0	0	1	1	0	0	na	1	1	0	na	TRJ	A	T	C	C	C	C	C	A	G	T	T	G
286	301276	IITA 135	Nigeria	Africa	TRJ				6.5	5	4.71289	7.90667	121.5	139.667	75	69	1.9023	8	1	1	0	1	1	na	na	0	0	1	1	0	0	na	1	1	0	na	TRJ	A	T	C	C	C	C	C	A	G	T	T	G
195	301186	IRAT 13	Cote D'Ivoire	Africa	TRJ				6.25	8.28564	4.51462	7.08	112.75	101.893	113.5	72.6667	4.6215	7	fail	1	0	1	1	na	na	0	0	1	1	0	0	na	1	1	0	na	TRJ	N	T	C	C	C	C	C	A	G	T	T	G
73	301066	IRAT 177	French Guiana	South America	TRJ				6	4.33333	5.16115	6.76667	128.5	128.667	88.5	71.6667	3.434	7	1	1	0	0	1	na	na	0	0	1	1	0	0	na	1	1	0	na	TRJ	A	T	C	C	C	C	C	A	G	T	T	G
226	301217	IRAT 44	Burkina Faso	Africa	TRJ				5	6.28564	3.90737	7.71667	105.75	103.393	76.5	58.6667	2.955	7	0	1	0	1	1	na	na	0	0	1	1	0	0	na	1	1	0	na	TRJ	T	T	C	C	C	C	C	A	G	T	T	G
75	301068	Jambu	Indonesia	Southeast Asia	TRJ				5.75	5.66667	5.67483	7.86	157.5	151.667	86.5	68.3333	1.4252	7	1	1	0	1	1	na	na	0	0	0	1	0	0	na	1	1	0	na	TRJ	A	T	C	C	C	C	C	A	G	T	fail	G
628	301409	Jefferson	United States	North America	TRJ				6.25	7	6.73028	8.12333	92.5	97.3333	85.25	64	3.9233	4	0	1	0	1	1	na	na	0	0	0	0	0	0	na	0	1	0	na	TRJ	T	T	C	T	C	C	C	A	G	T	T	G
625	301419	Katy	United States	North America	TRJ				5.75	5	7.55004	6.91333	118.75	130.667	82.25	65	5.0391	2	0	1	0	0	1	na	na	0	0	0	0	0	0	na	0	0	0	na	TRJ	T	T	C	fail	C	G	C	A	G	T	T	G
624	301408	Kaybonnet	United States	North America	TRJ				4.75	7	7.82751	8.23333	122.5	97.3333	91.5	70	3.2453	3	1	1	0	0	1	na	na	0	0	0	0	0	0	na	0	0	0	na	TRJ	A	T	C	fail	C	C	C	A	G	T	T	G
98	301090	L-202	United States	North America	TRJ				7.25	5.66667	3.44051	8.28667	88.75	97.6667	113	60.3333	4.5417	4	1	1	0	1	0	na	na	0	0	0	0	0	0	na	0	1	0	na	TRJ	A	T	C	C	C	G	A	A	G	T	T	G
394	301377	Lady Wright Seln	United States	North America	TRJ				5.5	6.28564	4.96392	5.99333	137	125.893	90.25	64.9991	4.7783	6	0	1	0	0	1	na	na	0	0	1	1	0	0	na	1	1	0	na	TRJ	T	T	C	C	C	C	C	A	G	T	T	G
621	301402	LaGrue	United States	North America	TRJ				5.5	5.66667	4.83227	7.22971	116.75	103.667	90.25	66.6667	2.6265	5	1	1	0	1	1	na	na	0	0	0	0	0	0	na	1	0	0	na	TRJ	A	T	C	C	C	C	C	A	A	T	T	G
198	301189	Leah	United States	North America	TRJ				6.5	5.66667	6.2483	7.22667	111.5	119.893	91.5	72.3333	1.2311	4	1	1	0	0	1	na	na	0	0	0	0	0	0	na	0	1	0	na	TRJ	A	T	C	fail	C	C	C	A	G	T	T	G
101	301093	Lemont	United States	North America	TRJ				8	7.66667	4.3378	9	90.25	92.6667	87	74.6667	3.768	5	1	1	0	1	1	na	na	0	0	0	0	0	0	na	0	1	0	na	TRJ	A	T	C	C	C	C	C	A	G	T	T	G
308	301298	Llanero 501	Venezuela	South America	TRJ				5	3.66667	8.61966	8.52	131.5	140	68.75	70	1.2844	6	1	1	0	0	1	na	na	0	0	1	0	0	0	na	1	1	0	na	TRJ	A	T	C	C	C	C	C	A	G	T	T	G
770	301422	Mojito Colorado	Bolivia	South America	TRJ				4.25	5	8.37961	7.29333	141	128.667	61.75	75.3333		0	fail	fail	fail	fail	fail	na	na	fail	fail	fail	fail	fail	fail	na	fail	fail	fail	na	TRJ	fail	fail	fail	fail	fail	fail	fail	fail	fail	fail	fail	fail
199	301190	NSF-TV 199	Unknown	Unknown	TRJ				4.90864	5.66667	6.12786	7.16667	141.019	145.393	85.75	72.3333	4.2077	7	1	1	0	0	1	na	na	0	0	1	1	0	0	na	1	1	0	na	TRJ	A	T	C	T	G	C	C	A	G	T	T	G
27	301025	NSF-TV 27	Unknown	Unknown	TRJ				6.75	3.66667	3.78312	7.16667	115.5	104	91	74	5.1468	7	1	1	0	0	1	na	na	0	0	1	1	0	0	na	1	1	0	na	TRJ	A	T	C	C	C	C	C	A	G	T	T	G
89	301081	NSF-TV 89	Unknown	Unknown	TRJ				5.25	5	5.77096	8.72333	146	148.333	88.5	71.6667	3.3889	7	0	1	0	1	1	na	na	0	0	1	1	0	0	na	1	1	0	na	TRJ	T	T	C	T	G	C	C	A	G	T	T	G
120	301112	OS6	Nigeria	Africa	TRJ				4.25	5	5.91487	6.58	160.75	172	71.75	70.6667	4.8549	8	1	1	0	1	1	na	na	0	0	1	1	0	0	na	1	1	0	na	TRJ	A	T	C	C	C	C	C	A	G	T	T	G
122	301114	Padi Kasalle	Indonesia	Southeast Asia	TRJ				3.75	3	5.56059	6.28333	176.75	181.667	79.25	86.2402	5.6785	7	1	1	0	1	1	na	na	0	0	0	1	0	0	na	1	1	0	na	TRJ	A	T	C	C	C	C	C	A	G	T	T	G
274	301264	Padi Pagalong	Malaysia	Southeast Asia	TRJ					5.66667	6.74355	6.74333		105		73.6667	4.2311	6	1	1	0	0	1	na	na	0	0	0	1	0	0	na	1	1	0	na	TRJ	A	T	C	T	C	C	C	A	G	T	T	G
202	301193	Pratao	Brazil	South America	TRJ				4.25	4.66421	5.4276	5.25667	154.25	160.893	109.75	66	3.7618	8	0	1	1	1	1	na	na	0	0	1	1	0	0	na	1	1	0	na	TRJ	T	T	T	C	C	C	C	A	G	T	T	G
310	301300	R 101	Zaire	Africa	TRJ				4.25	4.33333	7.49902	6.57333	139.5	147	89	64.6667	3.7028	4	1	1	1	0	1	na	na	0	0	0	0	0	0	na	fail	fail	0	na	TRJ	A	T	T	T	C	C	C	A	G	T	T	G
619	301405	Rosemont	United States	North America	TRJ				7.75	8.33333	8.59091	9.39971	99	93.3333	82.5	66.3333	4.2208	1	1	0	0	0	0	na	na	0	0	0	0	0	0	na	0	0	0	na	TRJ	A	C	C	fail	C	C	A	A	G	T	T	G
139	301130	S4542A3-49B-2B12	United States	North America	TRJ				7.25	5.66667	5.36105	7.97333	120.5	133	77.25	68.6667	3.6784	8	1	1	0	1	1	na	na	0	0	1	1	0	0	na	1	1	0	na	TRJ	A	T	C	C	C	C	C	A	G	T	T	G
630	301411	Saber	United States	North America	TRJ				6.25	7.66667	7.66555	7.42333	107.25	101	68.5	63.6667	4.3232	2	1	1	0	0	0	na	na	0	0	0	0	0	0	na	0	0	0	na	TRJ	A	T	C	T	G	C	A	A	G	T	T	G
140	301131	Saturn	United States	North America	TRJ				6.75	3.66667	3.09622	7.66333	126.75	189.667	87.25	75.6667	4.6784	6	1	1	0	0	1	na	na	0	0	1	1	0	0	na	0	1	0	na	TRJ	A	T	C	C	C	C	C	A	G	T	T	G
149	301140	Sinaguing	Philippines	Southeast Asia	TRJ				6.25	6.33333	7.69674	7.50667	155.25	127.333	105	75.3333	1.2738	4	1	1	0	0	1	na	na	0	0	0	1	0	0	na	0	0	0	na	TRJ	A	T	C	T	C	C	C	A	G	T	T	G
147	301138	Sinampaga Selection	Philippines	Southeast Asia	TRJ				5.75	5.66667	8.61041	8.61	137.75	118.333	97.5	80.3333	3.71	5	1	1	0	0	1	na	na	0	0	0	0	0	0	na	1	1	0	na	TRJ	A	T	C	T	C	C	C	A	G	T	T	G
399	301381	Spring	United States	North America	TRJ				5.9854				110.335		89.2027			4	1	1	0	0	1	na	na	0	0	0	0	0	0	na	1	0	0	na	TRJ	A	T	C	T	C	C	C	A	A	T	T	G
258	301248	Tia Bura	Indonesia	Southeast Asia	TRJ					5.66667	3.72852	6.98667		136.333		71	4.1891	8	1	1	0	1	1	na	na	0	0	1	1	0	0	na	1	1	0	na	TRJ	A	T	C	fail	C	C	C	A	G	T	fail	G
164	301155	Tondok	Indonesia	Southeast Asia	TRJ				5	4.33333	5.48863	8.81	153.75	152	98.25	81.6667	3.0709	8	1	1	0	1	1	na	na	1	0	fail	1	0	0	na	1	1	0	na	TRJ	A	T	C	C	C	C	C	A	G	T	G	G
285	301275	Tox 782-20-1	Nigeria	Africa	TRJ				6.5	5.66667	5.92207	8.71667	98.25	115	76.25	60.6667	1.7479	7	1	1	1	0	1	na	na	0	0	1	1	0	0	na		1	0	na	TRJ	A	T	T	C	C	C	C	A	G	T	T	G
165	301156	Trembese	Indonesia	Southeast Asia	TRJ				4	3.66667	6.31195	7.22667	170	163.333	107.5	74.3333	3.1442	7	1	1	0	1	1	na	na	0	0	0	1	0	0	na	1	1	0	na	TRJ	A	T	C	C	C	C	C	A	G	T	T	G
240	301230	WAB 501-11-5-1	Cote D'Ivoire	Africa	TRJ				5.75	6.28564	2.77047	7.99	126.25	105.393	76.75	70.9991	3.2707	8	1	1	0	1	1	na	na	0	0	1	1	0	0	na	1	1	0	na	TRJ	A	T	C	C	C	C	C	A	G	T	T	G
239	301229	WAB 502-13-4-1	Cote D'Ivoire	Africa	TRJ				5	6.28564	7.04337	6.75	111	141.893	81.25	64.3333	3.3048	8	1	1	0	1	1	na	na	0	0	1	1	0	0	na	1	1	0	na	TRJ	A	T	C	C	C	G	C	A	G	T	T	G
213	301204	WC 3397	Jamaica	Caribbean	TRJ				5	6.28564	3.94369	6.30333	150.25	143.893	75.525	62.6667	3.7453	7	1	1	0	1	1	na	na	0	0	0	1	0	0	na	1	1	0	na	TRJ	A	T	C	C	C	C	C	A	G	T	T	G
214	301205	WC 4419	Honduras	Central America	TRJ				4.75	7	8.71947	8.46333	137	126.333	85.75	87.3333	2.147	2	0	1	0	0	1	na	na	0	0	0	0	0	0	na	0	0	0	na	TRJ	T	T	C	T	C	C	C	A	G	T	T	G
215	301206	WC 4443	Bolivia	South America	TRJ				4.75	6.33333	4.2875	6.96	142.25	133.333	107.5	82.6667	3.9828	8	1	1	0	1	1	na	na	0	0	1	1	0	0	na	1	1	0	na	TRJ	A	T	C	C	C	C	C	A	G	T	T	G
170	301161	Wells	United States	North America	TRJ				6.4854				115.335		89			3	1	1	0	0	1	na	na	0	0	0	0	0	0	na	0	0	0	na	TRJ	A	T	C	T	C	C	C	A	G	T	T	G
																			NC
[truncated: 9 more columns]

## Sheet: Table S9
Table S9: Phenotypic gains from selections based on marker-predicted number of R-alleles for each accession and summarized by subpopulation and number of R-alleles. Phenotypes provided are LSmeans calculated across replications for ShB scores collected in Arkansas, USA (AR) and Nanning, China (NC) in field plots and using a microchamber disease index (DI) method. Plant height and days to heading …
Subpopu-lation panel	Population size	Number of R alleles	AR-Field LSmean	NC-Field LSmean	AR-DI LSmean	NC-DI LSmean	AR plant height LSmean	NC plant height LSmean	AR DH LSmean	NC DH LSmean	TN late BLUE
AUS	13	7-10	3.38636	4.45787	4.61643	5.98974	155.75	148.214	80.5	65.9231	4.21572
	42	2-6	3.57	4.81638	5.37545	7.43932	156.87	142.312	81.8854	65.9801	4.11799
		Difference in means	-0.183636	0.358513	0.759022	1.44957	1.12	-5.90195	1.38542	0.057037	-0.0977225
		p-value	0.203914	0.210025	0.0152043	2.84232e-06	0.378631	0.112856	0.286511	0.483607	0.402884
IND	25	9-11	3.28502	4.64418	4.22749	6.12435	145.045	138.391	94.5295	71.9647	4.9978
	63	3-8	4.274	5.44667	4.5912	6.58086	132.169	129.539	83.4995	67.5291	4.77598
		Difference in means	-0.988977	-0.802481	-0.363712	-0.45651	12.8765	8.85151	11.03	4.43555	0.221826
		p-value	0.000477638	0.024044	0.112404	0.0110183	0.0341245	0.110429	0.00747405	0.0174923	0.242506
TEJ	26	7-9	4.60767	6.06217	4.85575	7.34387	125.47	112.306	80.92	59.6559	4.41993
	71	4-6	5.53293	5.99237	5.08782	7.31639	120.078	113.891	82.027	58.9002	4.02619
		Difference in means	-0.925255	0.0698081	-0.232075	0.0274731	5.39164	-1.58494	-1.10699	0.755734	0.393739
		p-value	7.89142e-05	0.386513	0.210654	0.446461	0.0960116	0.377564	0.35903	0.341085	0.0520006
TRJ	33	9-10	4.33333	4.92496	5.15534	6.79212	148.144	134.554	86.2915	70.5577	3.58727
	66	0-8	5.55902	5.30114	6.0666	7.50467	133.981	132.474	88.0418	71.6069	3.51669
		Difference in means	-1.22569	-0.376181	-0.911263	-0.712547	14.1634	2.07972	-1.75032	-1.04923	0.0705869
		p-value	2.96098e-07	0.097922	0.00100407	0.000131251	0.000726176	0.337209	0.237941	0.284895	0.381448

[truncated: 1 more sheets: Added References]
